# Supplementary material for: Overexpression of AtSHN1/WIN1 Provokes Unique Defense Responses
Source: PLoS One. 2013 Jul 29;8(7):e70146. doi: 10.1371/journal.pone.0070146 (PMC3726498; doi:10.1371/journal.pone.0070146)
Supplement: Table S1 — Genes significantly differentially regulated in both shn1-1D plants and the WT 72 h post-inoculation with B. cinerea ( P <0.05) with a fold change (FC) of at least 2. (XLS) [file pone.0070146.s008.xls]

## Sheet: Sheet1
704 differentially changed genes both in M (shn1-1D) and WT 72 h post- infection with B. cinerea TRUE, p<0.05, 2-fold
Probeset ID	Gene Title	AGI	W-72 vs W-0	M-72 vs M-0	Ratio(M/W)
245393_at	glycosyl hydrolase family 17 protein	AT4G16260	187.666	165.012	0.879286
256376_s_at	S-adenosyl-L-methionine:carboxyl methyltransferase family protein	AT1G66690 /// AT1G66700	82.9511	71.4163	0.860945
252265_at	2-oxoacid-dependent oxidase, putative (DIN11)	AT3G49620	69.1463	123.784	1.79018
256243_at	basic endochitinase	AT3G12500	63.2892	43.8249	0.692455
247573_at	transferase family protein	AT5G61160	56.8511	14.6893	0.258382
251428_at	glycosyl hydrolase family 1 protein	AT3G60140	54.8361	133.89	2.44164
261021_at	FAD-binding domain-containing protein	AT1G26380	51.9825	89.6555	1.72472
253505_at	cytochrome P450 family protein	AT4G31970	45.6693	83.4775	1.82787
264923_s_at	peroxiredoxin type 2, putative	AT1G60740 /// AT1G65970	45.3013	85.2183	1.88114
263228_at	FAD-binding domain-containing protein	AT1G30700	35.1289	67.7617	1.92894
247949_at	cytochrome P450, putative	AT5G57220	34.2069	44.6417	1.30505
249481_at	DSBA oxidoreductase family protein	AT5G38900	28.9252	33.5815	1.16098
260015_at	caffeoyl-CoA 3-O-methyltransferase, putative	AT1G67980	25.8465	35.9325	1.39023
258791_at	hevein-like protein (HEL)	AT3G04720	23.9516	16.5905	0.692668
249454_at	expressed protein	AT5G39520	23.7973	7.01938	0.294965
260225_at	glutathione S-transferase, putative	AT1G74590	22.0026	56.5338	2.56941
253044_at	expressed protein	AT4G37290	19.1589	45.8099	2.39105
260783_at	ethylene-responsive factor, putative	AT1G06160	18.3997	6.38542	0.347039
260551_at	trypsin inhibitor, putative	AT2G43510	17.6589	11.0252	0.624342
261005_at	FAD-binding domain-containing protein	AT1G26420	17.2172	27.7599	1.61234
263948_at	harpin-induced family protein (YLS9) / HIN1 family protein / harpin-responsive f	AT2G35980	16.6713	51.0248	3.06064
245148_at	pectinesterase family protein	AT2G45220	16.5815	30.3905	1.8328
258158_at	acid phosphatase type 5 (ACP5)	AT3G17790	16.2961	8.17675	0.501761
262603_at	lactoylglutathione lyase family protein / glyoxalase I family protein	AT1G15380	15.8061	7.49572	0.47423
245976_at	WRKY family transcription factor	AT5G13080	15.5499	76.4217	4.91461
266184_s_at	phosphate transporter (PT2)	AT2G38940 /// AT3G54700	15.5378	39.5132	2.54304
262229_at	expressed protein	AT1G68620	15.4501	47.2199	3.05628
260101_at	trypsin and protease inhibitor family protein / Kunitz family protein	AT1G73260	15.1283	15.5267	1.02633
257061_at	expressed protein	AT3G18250	14.9975	30.8196	2.05498
266168_at	protease inhibitor, putative	AT2G38870	14.7821	5.24567	0.354866
258856_at	glycerophosphoryl diester phosphodiesterase family protein	AT3G02040	14.5542	8.89582	0.61122
253046_at	cytochrome P450, putative	AT4G37370	14.3465	32.4814	2.26406
247327_at	peroxidase, putative	AT5G64120	14.1074	24.873	1.76312
265920_s_at	pseudogene, disease-resistance family protein / fatty acid elongase-related	AT2G15120 /// AT2G15220	14.0322	39.1332	2.78881
265260_at	no apical meristem (NAM) family protein	AT2G43000	13.4793	31.0992	2.30718
260592_at	cellulose synthase family protein	AT1G55850	12.6107	7.09824	0.562874
250983_at	In2-1 protein, putative	AT5G02780	12.4667	16.6354	1.33439
266995_at	cytochrome P450 family protein	AT2G34500	12.4478	32.5534	2.61519
261394_at	wall-associated kinase, putative	AT1G79680	11.9967	35.3183	2.944
262482_at	oxidoreductase, 2OG-Fe(II) oxygenase family protein	AT1G17020	11.6001	46.6829	4.02435
258957_at	pathogen-responsive alpha-dioxygenase, putative	AT3G01420	11.2663	32.695	2.90202
259410_at	expressed protein	AT1G13340	11.2174	8.0679	0.719231
260327_at	zinc finger (C3HC4-type RING finger) family protein	AT1G63840	10.8434	10.2135	0.941909
253268_s_at	UDP-glucoronosyl/UDP-glucosyl transferase family protein	AT4G34131 /// AT4G34135	10.1742	26.1697	2.57216
251176_at	calcium-transporting ATPase, plasma membrane-type, putative / Ca(2+)-ATPase, put	AT3G63380	9.92273	22.1057	2.22778
246584_at	expressed protein	AT5G14730	9.87577	9.69223	0.981415
259553_x_at	proline-rich extensin-like family protein	AT1G21310	8.90034	13.2878	1.49295
252993_at	monooxygenase, putative (MO2)	AT4G38540	8.85865	4.92073	0.555472
260933_at	expressed protein	AT1G02470	8.80304	11.3705	1.29166
256569_at	expressed protein	AT3G19550	8.7549	4.85141	0.554137
246368_at	leucine-rich repeat protein kinase, putative	AT1G51890	8.64576	27.3937	3.16845
266884_at	uclacyanin II	AT2G44790	8.59793	23.3112	2.71126
260784_at	myb family transcription factor	AT1G06180	8.31397	11.7411	1.41221
249045_at	FAD-binding domain-containing protein	AT5G44380	8.07708	8.86089	1.09704
258975_at	WRKY family transcription factor	AT3G01970	7.66895	15.4489	2.01447
245662_at	expressed protein	AT1G28190	7.65581	10.4558	1.36573
255543_at	tolB protein-related	AT4G01870	7.52507	28.505	3.788
246133_at	aldehyde oxidase 1 (AAO1)	AT5G20960	7.34342	11.838	1.61206
259403_at	D-3-phosphoglycerate dehydrogenase / 3-PGDH	AT1G17745	7.27249	40.8082	5.61131
265471_at	peroxidase 21 (PER21) (P21) (PRXR5)	AT2G37130	7.1426	3.86905	0.541687
266071_at	expressed protein	AT2G18680	7.10536	13.3872	1.8841
253911_at	S-locus protein kinase, putative	AT4G27300	6.99193	3.84891	0.550479
260005_at	expressed protein	AT1G67920	6.71435	5.96017	0.887676
260386_at	strictosidine synthase family protein	AT1G74010	6.63328	22.3032	3.36232
265817_at	histone H1-3 (HIS1-3)	AT2G18050	6.53441	5.76188	0.881775
257624_at	cytochrome P450 family protein	AT3G26220	6.44764	6.49246	1.00695
254241_at	protein kinase family protein	AT4G23190	6.24096	9.6636	1.54842
255230_at	ferredoxin--NADP(+) reductase, putative / adrenodoxin reductase, putative	AT4G05390	6.24024	7.20524	1.15464
245136_at	auxin-responsive protein-related	AT2G45210	6.13789	12.6275	2.0573
263851_at	expressed protein	AT2G04460	6.12471	28.3554	4.62967
254189_at	cellulose synthase family protein	AT4G24000	6.11733	25.9416	4.24067
253382_at	glutaredoxin family protein	AT4G33040	6.01533	6.7309	1.11896
263475_at	expressed protein	AT2G31945	5.69509	5.50851	0.967238
261216_at	O-methyltransferase family 2 protein	AT1G33030	5.54664	12.8797	2.32207
262119_s_at	glutathione S-transferase, putative	AT1G02920 /// AT1G02930	5.4963	5.19803	0.945733
254543_at	glycosyl hydrolase family 18 protein	AT4G19810	5.47106	17.822	3.2575
262665_at	xyloglucan fucosyltransferase, putative (FUT7)	AT1G14070	5.42282	4.29876	0.792717
264471_at	midasin-related	AT1G67120	5.42069	2.2839	0.42133
267592_at	aspartyl protease family protein	AT2G39710	5.12234	4.5948	0.897012
253829_at	nodulin MtN21 family protein	AT4G28040	5.1046	9.57496	1.87575
248908_at	leucine-rich repeat transmembrane protein kinase, putative	AT5G45800	5.01627	7.46902	1.48896
257074_at	expressed protein	AT3G19660	5.00017	9.46705	1.89335
254833_s_at	copper amine oxidase family protein	AT4G12280 /// AT4G12290	4.99936	6.5028	1.30073
263866_at	heavy-metal-associated domain-containing protein	AT2G36950	4.95707	10.5244	2.12311
254764_at	short-chain dehydrogenase/reductase (SDR) family protein	AT4G13250	4.95528	4.70761	0.950019
256787_at	beta-fructosidase (BFRUCT1) / beta-fructofuranosidase / cell wall invertase	AT3G13790	4.95165	4.60285	0.929559
267162_s_at	phosphoribosylaminoimidazole carboxylase family protein / AIR carboxylase family	AT2G05140 /// AT2G37690	4.91117	2.03114	0.413576
260581_at	myb family transcription factor (MYB2)	AT2G47190	4.77325	12.7996	2.68153
257216_at	4-methyl-5(b-hydroxyethyl)-thiazole monophosphate biosynthesis protein, putative	AT3G14990	4.71676	5.43714	1.15273
257985_at	transcription factor jumonji (jmjC) domain-containing protein	AT3G20810	4.7033	4.86776	1.03497
254101_at	alpha-amylase, putative / 1,4-alpha-D-glucan glucanohydrolase, putative	AT4G25000	4.66506	20.8265	4.46436
267364_at	expressed protein	AT2G40080	4.65496	4.21077	0.904577
249309_at	homeodomain protein (BEL1)	AT5G41410	4.64986	3.35758	0.722082
252940_at	leucine-rich repeat transmembrane protein kinase, putative	AT4G39270	4.60807	7.16093	1.554
250351_at	17.7 kDa class II heat shock protein 17.6A (HSP17.7-CII)	AT5G12030	4.6049	6.51188	1.41412
246098_at	oxidoreductase, 2OG-Fe(II) oxygenase family protein	AT5G20400	4.60427	2.63841	0.573035
266296_at	glutathione S-transferase, putative	AT2G29420	4.52286	6.55159	1.44855
259766_at	expressed protein	AT1G64360	4.45845	6.67787	1.4978
245317_at	integral membrane family protein	AT4G15610	4.42655	8.14602	1.84026
264645_at	phosphoglycerate/bisphosphoglycerate mutase family protein	AT1G08940	4.40246	10.0818	2.29004
256883_at	expressed protein	AT3G26440	4.35649	6.97012	1.59994
262733_s_at	lipase, putative	AT1G28660 /// AT1G28670	4.32939	2.0479	0.473023
247072_at	expressed protein	AT5G66490	4.30554	2.14646	0.498534
265233_s_at	cytochrome b, putative	AT2G07718	4.2959	5.34088	1.24325
260900_s_at	2-oxoisovalerate dehydrogenase, putative / 3-methyl-2-oxobutanoate dehydrogenase	AT1G21400 /// AT5G34780	4.23055	6.30032	1.48924
255794_at	no apical meristem (NAM) family protein	AT2G33480	4.19934	3.78667	0.90173
264280_at	glycosyl hydrolase family 1 protein	AT1G61820	4.09368	15.0663	3.68038
258923_at	serine carboxypeptidase S10 family protein	AT3G10450	4.05662	3.7899	0.934251
262935_at	transporter-related	AT1G79410	4.05493	6.22922	1.53621
259990_s_at	F-box family protein (FKF1) / adagio 3 (ADO3)	AT1G68050 /// AT5G23410 /// AT5G42730	3.98466	2.94133	0.738163
247063_at	expressed protein	AT5G66820	3.93578	2.07303	0.526714
263083_at	iron(III)-zinc(II) purple acid phosphatase (PAP12)	AT2G27190	3.92548	3.07109	0.782348
258809_at	no apical meristem (NAM) family protein	AT3G04070	3.92013	6.3652	1.62372
252400_at	expressed protein	AT3G48020	3.90179	4.61482	1.18274
250408_at	CBL-interacting protein kinase 5 (CIPK5)	AT5G10930	3.89756	2.71595	0.696833
253281_at	UDP-glucoronosyl/UDP-glucosyl transferase family protein	AT4G34138	3.83346	2.82535	0.737023
250287_at	AP2 domain-containing transcription factor family protein	AT5G13330	3.80508	8.63446	2.26919
256451_s_at	SEC14 cytosolic factor family protein / phosphoglyceride transfer family protein	AT1G75170 /// AT5G04780	3.78279	4.2208	1.11579
257299_at	nodulin MtN21 family protein	AT3G28050	3.73636	2.05092	0.548909
253224_at	beta-fructofuranosidase, putative / invertase, putative / saccharase, putative /	AT4G34860	3.67768	2.26842	0.616807
247679_at	oxidoreductase, 2OG-Fe(II) oxygenase family protein	AT5G59540	3.66411	2.93786	0.801794
257196_at	AMP-binding protein, putative	AT3G23790	3.63031	5.16596	1.42301
248756_at	sodium/dicarboxylate cotransporter, putative	AT5G47560	3.62354	3.26757	0.901762
260362_at	protein kinase family protein	AT1G70530	3.61948	3.74337	1.03423
261366_at	glycosyltransferase family 14 protein / core-2/I-branching enzyme family protein	AT1G53100	3.61211	4.58279	1.26873
265433_at	expressed protein	AT2G20950	3.61032	3.54819	0.982791
246682_at	exostosin family protein	AT5G33290	3.60255	4.58864	1.27372
247351_at	no apical meristem (NAM) family protein	AT5G63790	3.56983	6.67703	1.87041
256793_at	VQ motif-containing protein	AT3G22160	3.553	6.85328	1.92887
251479_at	lectin protein kinase, putative	AT3G59700	3.54552	5.21218	1.47007
265214_at	tyrosine specific protein phosphatase family protein	AT1G05000	3.5183	4.23443	1.20354
251191_at	lipase class 3 family protein	AT3G62590	3.4932	3.41855	0.97863
248040_at	zinc finger (C3HC4-type RING finger) family protein	AT5G55970	3.48631	3.41687	0.980082
253841_at	glycosyl hydrolase family 1 protein	AT4G27830	3.41762	4.37975	1.28152
252320_at	xyloglucan:xyloglucosyl transferase, putative / xyloglucan endotransglycosylase,	AT3G48580	3.40852	7.17464	2.10491
252885_at	glycine-rich RNA-binding protein 8 (GRP8) (CCR1)	AT4G39260	3.39108	3.24635	0.95732
259598_at	pyridoxal-dependent decarboxylase family protein	AT1G27980	3.33304	2.90325	0.871052
251743_at	yippee family protein	AT3G55890	3.24257	6.68423	2.0614
258982_at	lectin protein kinase, putative	AT3G08870	3.23876	4.79249	1.47973
261023_at	flavin-containing monooxygenase family protein / FMO family protein	AT1G12200	3.21503	4.82794	1.50168
249174_at	expressed protein	AT5G42900	3.21211	3.49077	1.08675
258395_at	no apical meristem (NAM) family protein (NAC3)	AT3G15500	3.15463	4.91375	1.55763
254210_at	zinc finger (C3HC4-type RING finger) family protein	AT4G23450	3.14305	3.49944	1.11339
256756_at	haloacid dehalogenase-like hydrolase family protein	AT3G25610	3.12012	7.06176	2.2633
248060_at	protein kinase family protein	AT5G55560	3.10363	3.58051	1.15365
263411_at	zinc finger (C2H2 type) family protein	AT2G28710	3.0908	6.08239	1.9679
254453_at	amino acid permease family protein	AT4G21120	3.08324	11.4369	3.70938
252000_at	expressed protein	AT3G52710	3.0829	2.68308	0.87031
254300_at	ACT domain-containing protein (ACR7)	AT4G22780	3.07269	2.99027	0.973177
245905_at	serine-rich protein-related	AT5G11090	3.0575	2.24343	0.733747
253407_at	glycine-rich protein	AT4G32920	3.05465	2.72712	0.892777
261272_at	expressed protein	AT1G26665	3.05429	2.62646	0.859925
263184_at	UDP-glucose transferase (UGT75B2)	AT1G05560	3.03145	10.6693	3.51954
257634_s_at	cytochrome P450 71B19, putative (CYP71B19)	AT3G26170 /// AT3G26180	3.03094	3.79976	1.25366
245277_at	UDP-glucose:indole-3-acetate beta-D-glucosyltransferase (IAGLU)	AT4G15550	3.02879	6.49564	2.14463
244926_s_at	pseudogene, similar to maturase-related protein	AT2G07712	3.02579	6.44795	2.131
265649_at	ferredoxin, putative	AT2G27510	3.02559	6.00008	1.98311
256453_at	dehydroascorbate reductase, putative	AT1G75270	3.01528	4.3278	1.43529
266014_s_at	hypothetical protein	AT2G07722	3.00895	3.41674	1.13553
244953_s_at	---	AT2G07731	2.99913	3.19046	1.0638
258179_at	MATE efflux family protein	AT3G21690	2.98545	4.4609	1.49421
261564_at	no apical meristem (NAM) family protein	AT1G01720	2.97479	4.01046	1.34815
261618_at	MATE efflux family protein	AT1G33110	2.96608	6.20966	2.09356
266712_at	FAD-binding domain-containing protein	AT2G46750	2.96365	9.2333	3.11552
259520_at	expressed protein	AT1G12320	2.95972	4.43485	1.4984
252117_at	strictosidine synthase, putative (YLS2)	AT3G51430	2.95918	3.09823	1.04699
245528_at	pyruvate phosphate dikinase family protein	AT4G15530	2.94661	4.07598	1.38328
245740_at	amino acid permease 5, putative (AAP5)	AT1G44100	2.90755	3.37729	1.16156
258565_at	expressed protein	AT3G04350	2.86493	2.45552	0.857096
248366_at	scarecrow-like transcription factor 8 (SCL8)	AT5G52510	2.84911	2.47402	0.868348
251259_at	protein phosphatase 2C, putative / PP2C, putative	AT3G62260	2.84478	4.80688	1.68972
262137_at	bZIP family transcription factor	AT1G77920	2.81368	2.46642	0.876582
261758_at	prephenate dehydratase family protein	AT1G08250	2.79594	4.58031	1.6382
252291_s_at	peroxidase 33 (PER33) (P33) (PRXCA) / neutral peroxidase C (PERC)	AT3G49110 /// AT3G49120	2.79283	8.93519	3.19933
257805_at	mannitol transporter, putative	AT3G18830	2.79163	6.89733	2.47072
258879_at	universal stress protein (USP) family protein / early nodulin ENOD18 family prot	AT3G03270	2.77171	4.15757	1.5
264479_at	protein kinase family protein	AT1G77280	2.77024	3.04769	1.10015
248138_at	pyruvate decarboxylase, putative	AT5G54960	2.76839	2.58762	0.934702
248719_at	respiratory burst oxidase protein D (RbohD) / NADPH oxidase	AT5G47910	2.7612	4.71552	1.70778
266962_at	expressed protein	AT2G39440	2.74058	3.84336	1.40239
256891_at	expressed protein	AT3G19030	2.71304	2.91121	1.07304
258813_at	no apical meristem (NAM) family protein	AT3G04060	2.70297	3.15045	1.16555
247954_at	beta-galactosidase, putative / lactase, putative	AT5G56870	2.69489	2.66446	0.988708
264772_at	T-complex protein 11	AT1G22930	2.68994	2.59871	0.966085
255462_at	oxidoreductase, 2OG-Fe(II) oxygenase family protein	AT4G02940	2.68727	9.72217	3.61786
259057_at	lecithin:cholesterol acyltransferase family protein / LACT family protein	AT3G03310	2.68657	3.37013	1.25444
262237_at	thioesterase family protein	AT1G48320	2.68517	3.04974	1.13577
257338_s_at	pseudogene, similar to NADH dehydrogenase subunit 5	AT2G07711	2.6827	2.93531	1.09416
258338_at	L-asparaginase, putative / L-asparagine amidohydrolase, putative	AT3G16150	2.67313	5.34891	2.00099
256930_at	cysteine synthase, putative / O-acetylserine (thiol)-lyase, putative / O-acetyls	AT3G22460	2.67265	3.17122	1.18655
258921_at	no apical meristem (NAM) family protein	AT3G10500	2.67146	4.34847	1.62775
246595_at	formate dehydrogenase (FDH)	AT5G14780	2.64916	2.39737	0.904955
264300_at	gamma-glutamyl hydrolase, putative / gamma-Glu-X carboxypeptidase, putative / co	AT1G78670	2.62617	2.03202	0.773758
256305_at	glutathione S-conjugate ABC transporter (MRP1)	AT1G30400	2.61585	3.02224	1.15536
255590_at	cathepsin B-like cysteine protease, putative	AT4G01610	2.61459	2.50548	0.958269
253099_s_at	peroxidase 50 (PER50) (P50) (PRXR2)	AT4G37520 /// AT4G37530	2.59077	3.40807	1.31547
246463_at	NADP-dependent oxidoreductase, putative (P1)	AT5G16970	2.5867	5.18304	2.00373
256981_at	leucine-rich repeat family protein / protein kinase family protein	AT3G13380	2.56855	7.10187	2.76493
247488_at	expressed protein	AT5G61820	2.54964	3.50338	1.37407
266044_s_at	60S ribosomal protein L5 (RPL5)	AT2G07725	2.51975	2.63294	1.04492
249552_s_at	serine/threonine protein kinase, putative	AT5G38240 /// AT5G38250	2.51788	6.01772	2.38999
260254_at	glycerophosphoryl diester phosphodiesterase family protein	AT1G74210	2.51185	2.81293	1.11986
250213_at	telomeric DNA-binding protein 1 (TBP1)	AT5G13820	2.49678	5.87724	2.35393
260924_at	protein kinase family protein	AT1G21590	2.48118	2.52957	1.0195
259618_at	myb family transcription factor	AT1G48000	2.47187	3.29117	1.33145
257746_at	chorismate mutase, chloroplast (CM1)	AT3G29200	2.46802	3.15017	1.2764
262291_at	C2 domain-containing protein	AT1G70790	2.46612	2.1571	0.874694
247038_at	transferase family protein	AT5G67160	2.46168	2.90395	1.17966
257339_s_at	H+-transporting two-sector ATPase, C subunit family protein	AT2G07671	2.45699	2.95702	1.20351
251661_at	small basic membrane integral family protein	AT3G56950	2.45234	2.32999	0.950109
258351_at	cyclic nucleotide-binding transporter 1 / CNBT1 (CNGC20)	AT3G17700	2.44477	2.60448	1.06533
263509_s_at	cytochrome c oxidase subunit 3	AT2G07687	2.43796	3.40741	1.39765
256385_at	60S ribosomal protein L10 (RPL10C)	AT1G66580	2.43788	2.35831	0.967361
251790_at	C2 domain-containing protein	AT3G55470	2.43674	3.53755	1.45176
260203_at	no apical meristem (NAM) family protein	AT1G52890	2.4282	5.23787	2.1571
253994_at	protein phosphatase 2C ABI1 / PP2C ABI1 / abscisic acid-insensitive 1 (ABI1)	AT4G26080	2.41473	3.10922	1.28761
246831_at	hexose transporter, putative	AT5G26340	2.40931	5.63392	2.3384
260345_at	leucine-rich repeat family protein / protein kinase family protein	AT1G69270	2.40248	2.27195	0.945669
257129_at	cytochrome P450 family protein	AT3G20100	2.39765	2.4558	1.02425
266938_at	homogentisate phytylprenyltransferase family protein (HPT1) / tocopherol phytylt	AT2G18950	2.39524	4.31951	1.80337
247338_at	pyruvate kinase, putative	AT5G63680	2.38978	3.11262	1.30247
245398_at	hydroxyproline-rich glycoprotein family protein	AT4G14900	2.38668	2.62721	1.10078
263680_at	kelch repeat-containing F-box family protein	AT1G26930	2.37807	3.84572	1.61716
258887_at	phospholipase D, putative (PLDP2)	AT3G05630	2.36712	3.38479	1.42992
262744_at	transferase family protein	AT1G28680	2.35213	2.24438	0.95419
249941_at	expressed protein	AT5G22270	2.34054	2.27482	0.971921
257194_at	serine O-acetyltransferase (SAT-1)	AT3G13110	2.33281	3.30842	1.41821
262093_at	leucine-rich repeat family protein / protein kinase family protein	AT1G56145	2.32197	2.43007	1.04656
259008_at	metallothionein protein, putative (MT2A)	AT3G09390	2.31842	2.24975	0.970381
251906_at	cation/hydrogen exchanger, putative (CHX20)	AT3G53720	2.30236	2.81725	1.22364
257880_at	AMP-dependent synthetase and ligase family protein	AT3G16910	2.30086	2.27515	0.988826
261708_at	expressed protein	AT1G32740	2.28944	2.76218	1.20649
257022_at	zinc finger (C2H2 type) protein 2 (AZF2)	AT3G19580	2.28877	3.35733	1.46687
253550_at	CBL-interacting protein kinase 6 (CIPK6)	AT4G30960	2.27238	3.24566	1.42831
261526_at	protein kinase (APK2a)	AT1G14370	2.26996	3.30708	1.45689
254434_at	ethylene-responsive nuclear protein / ethylene-regulated nuclear protein (ERT2)	AT4G20880	2.25766	2.09574	0.92828
248276_at	transporter, putative	AT5G53550	2.25572	2.30979	1.02397
257686_at	short-chain dehydrogenase/reductase (SDR) family protein	AT3G12800	2.23046	2.80624	1.25814
263348_at	aconitate hydratase, cytoplasmic, putative / citrate hydro-lyase/aconitase, puta	AT2G05710	2.2291	2.30053	1.03204
AFFX-Athal-GAPDH_M_s_at	GAPC (GLYCERALDEHYDE-3-PHOSPHATE DEHYDROGENASE C SUBUNIT); glyceraldehyde-3-phos	---	2.22248
260302_at	expressed protein	AT1G80310	2.22115	2.7289	1.2286
247817_at	expressed protein	AT5G58375	2.20413	2.4102	1.09349
263553_at	purple acid phosphatase (PAP10)	AT2G16430	2.20066	2.67659	1.21627
261192_at	no apical meristem (NAM) family protein	AT1G32870	2.19795	2.23451	1.01663
265849_at	expressed protein	AT2G35736	2.18808	2.10063	0.960033
245987_at	no apical meristem (NAM) family protein	AT5G13180	2.17712	3.72504	1.71099
AFFX-Athal-GAPDH_M_s_at	GAPC (GLYCERALDEHYDE-3-PHOSPHATE DEHYDROGENASE C SUBUNIT); glyceraldehyde-3-phos	---	2.15603	2.22248	1.03082
AFFX-Athal-GAPDH_M_s_at	GAPC (GLYCERALDEHYDE-3-PHOSPHATE DEHYDROGENASE C SUBUNIT); glyceraldehyde-3-phos	---	2.15603
265228_s_at	ATP synthase alpha chain, mitochondrial, putative	AT2G07698	2.1531	3.75265	1.74291
256411_at	ATP-dependent Clp protease proteolytic subunit (ClpP3)	AT1G66670	2.15064	2.04018	0.948639
254417_at	riboflavin kinase/FAD synthetase family protein	AT4G21470	2.14035	2.73954	1.27995
AFFX-Athal-GAPDH_3_s_at	GAPC (GLYCERALDEHYDE-3-PHOSPHATE DEHYDROGENASE C SUBUNIT); glyceraldehyde-3-phos	---	2.13249
255561_at	sugar transporter, putative	AT4G02050	2.13205	2.30628	1.08172
261767_s_at	chloroplast ADP, ATP carrier protein, putative / ADP, ATP translocase, putative	AT1G15500 /// AT1G80300	2.12815	2.04444	0.960665
248487_at	ATP-dependent Clp protease ATP-binding subunit (ClpD), (ERD1)	AT5G51070	2.12753	2.39985	1.128
246389_at	amino acid carrier, putative / amino acid permease, putative	AT1G77380	2.10003	2.68731	1.27965
252945_at	expressed protein	AT4G39140	2.0906	2.05749	0.984162
265450_at	AAA-type ATPase family protein	AT2G46620	2.07032	2.88606	1.39402
254445_at	3-hydroxyisobutyrate dehydrogenase, putative	AT4G20930	2.07029	2.39287	1.15581
260746_at	glutathione S-transferase, putative	AT1G78380	2.06359	2.68192	1.29964
264708_at	ethylene-responsive protein, putative	AT1G09740	2.05852	2.89752	1.40757
248153_at	cyclic nucleotide-regulated ion channel / cyclic nucleotide-gated channel (CNGC4	AT5G54250	2.05762	2.35853	1.14624
249027_at	copper-exporting ATPase / responsive-to-antagonist 1 / copper-transporting ATPas	AT5G44790	2.05599	2.06703	1.00537
246724_at	myb family transcription factor	AT5G29000	2.04108	2.08448	1.02126
263517_at	universal stress protein (USP) family protein / responsive to dessication protei	AT2G21620	2.04059	3.62531	1.7766
264102_at	expressed protein	AT1G79270	2.02664	2.16537	1.06845
250646_at	peroxidase, putative	AT5G06720	2.02573	7.53907	3.72166
259661_at	expressed protein	AT1G55265	2.02163	2.10343	1.04046
265151_at	MATE efflux family protein	AT1G51340	2.01005	2.38276	1.18542
AFFX-Athal-GAPDH_3_s_at	GAPC (GLYCERALDEHYDE-3-PHOSPHATE DEHYDROGENASE C SUBUNIT); glyceraldehyde-3-phos	---	1.9584
AFFX-Athal-Ubq_3_f_at	---	---	1.34099
AFFX-Athal-Ubq_3_f_at	---	---	1.19473
258484_at	delta 7-sterol-C5-desaturase (STE1)	AT3G02580	-2.00432	-2.24321	1.11919
253876_at	COP1-interacting protein 7 (CIP7)	AT4G27430	-2.0085	-2.77916	1.3837
246708_at	expressed protein	AT5G28150	-2.0089	-2.40727	1.1983
248095_at	microtubule associated protein (MAP65/ASE1) family protein	AT5G55230	-2.00897	-3.65224	1.81797
256999_at	DNAJ heat shock N-terminal domain-containing protein	AT3G14200	-2.01909	-2.1373	1.05855
259586_at	expressed protein	AT1G28100	-2.02475	-2.23827	1.10545
253412_at	calcineurin B-like protein 10 (CBL10)	AT4G33000	-2.02597	-2.50689	1.23738
261740_at	expressed protein	AT1G47740	-2.03446	-2.21425	1.08837
266481_at	TCP family transcription factor, putative	AT2G31070	-2.04104	-2.18044	1.0683
266892_at	glycine dehydrogenase (decarboxylating), putative / glycine decarboxylase, putat	AT2G26080	-2.05872	-2.16974	1.05393
258836_at	expressed protein	AT3G07210	-2.06306	-2.45173	1.18839
261768_at	gibberellin 3-beta-dioxygenase / gibberellin 3 beta-hydroxylase (GA4)	AT1G15550	-2.06342	-4.43935	2.15145
250656_at	expressed protein	AT5G06970	-2.08825	-2.61127	1.25046
259707_at	L-ascorbate peroxidase, thylakoid-bound (tAPX)	AT1G77490	-2.09173	-3.16756	1.51433
264313_at	carbonic anhydrase, putative / carbonate dehydratase, putative	AT1G70410	-2.09473	-3.59734	1.71733
263957_at	expressed protein	AT2G35880	-2.10018	-2.76911	1.31851
254601_at	chromomethylase 2 (CMT2)	AT4G19020	-2.10424	-2.15444	1.02386
246843_at	expressed protein	AT5G26740	-2.10512	-2.28388	1.08492
253424_at	expressed protein	AT4G32330	-2.1079	-3.04625	1.44516
259970_at	chlorophyll A-B binding family protein	AT1G76570	-2.11243	-2.67675	1.26714
261356_at	expressed protein	AT1G79660	-2.11439	-2.52331	1.1934
261801_at	acyl-activating enzyme 14 (AAE14)	AT1G30520	-2.11923	-2.71318	1.28027
261055_at	aspartyl protease family protein	AT1G01300	-2.11996	-2.65546	1.2526
267005_at	flavin reductase-related	AT2G34460	-2.12162	-3.40804	1.60634
264394_at	aminomethyltransferase, putative	AT1G11860	-2.12232	-3.42595	1.61425
255232_at	zinc finger and C2 domain protein, putative	AT4G05330	-2.12355	-2.05707	0.968694
246820_at	expressed protein	AT5G26910	-2.12652	-2.73239	1.28491
251519_at	expressed protein	AT3G59400	-2.12995	-4.58277	2.15159
265716_at	expressed protein	AT2G03350	-2.13392	-2.77183	1.29894
258515_at	ATP-citrate synthase, putative / ATP-citrate (pro-S-)-lyase, putative / citrate	AT3G06650	-2.1346	-2.42401	1.13558
255617_at	protein kinase family protein	AT4G01330	-2.14072	-3.67906	1.71861
247101_at	aldose 1-epimerase family protein	AT5G66530	-2.14606	-3.63151	1.69218		248719_at	respiratory burst oxidase protein D (RbohD) / NADPH oxidase	AT5G47910	0.0455348	0.120759	2.7612	2.7612
257045_at	dynamin family protein	AT3G19720	-2.14769	-2.27275	1.05823
256327_at	glycosyl transferase family 8 protein	AT3G02350	-2.15073	-2.27712	1.05877
267078_at	expressed protein	AT2G40960	-2.1583	-3.45289	1.59982
267503_at	expressed protein	AT2G45600	-2.15946	-3.65388	1.69203
248608_at	ATP-citrate synthase, putative / ATP-citrate (pro-S-)-lyase, putative / citrate	AT5G49460	-2.17012	-2.1958	1.01183
259800_at	zinc finger (C3HC4-type RING finger) family protein	AT1G72175	-2.17026	-2.1772	1.0032
246596_at	carbonic anhydrase 2 / carbonate dehydratase 2 (CA2) (CA18)	AT5G14740	-2.17248	-3.54367	1.63116
264266_at	protein phosphatase 2C-related / PP2C-related	AT1G09160	-2.17804	-2.60376	1.19546
256713_at	peroxidase, putative	AT2G34060	-2.17836	-2.23182	1.02454
248402_at	dihydrodipicolinate reductase family protein	AT5G52100	-2.18205	-3.73276	1.71067
256855_at	chloroplast 30S ribosomal protein S20, putative	AT3G15190	-2.18835	-4.05769	1.85422
246284_at	brassinosteroid signalling positive regulator-related	AT4G36780	-2.19058	-2.52996	1.15493
259771_at	dehydration-responsive protein-related	AT1G29470	-2.19608	-2.6864	1.22327
266163_at	expressed protein	AT2G28130	-2.19999	-2.30929	1.04968
263131_at	ribosomal protein L13 family protein	AT1G78630	-2.20595	-3.41441	1.54782
265183_at	DNA-binding protein-related	AT1G23750	-2.20938	-2.61049	1.18155
253330_at	potassium transporter family protein	AT4G33530	-2.20988	-2.03192	0.919471
251365_at	DNA-binding family protein	AT3G61310	-2.21038	-2.77623	1.256
261455_at	transporter-related	AT1G21070	-2.21293	-2.24154	1.01293
258371_at	transporter-related	AT3G14410	-2.21524	-2.26879	1.02417
258299_at	alcohol oxidase-related	AT3G23410	-2.22862	-2.25798	1.01317
258684_at	leucine-rich repeat transmembrane protein kinase, putative	AT3G08680	-2.2307	-2.64144	1.18413
258708_at	amine oxidase family protein	AT3G09580	-2.23586	-2.69144	1.20376
253871_at	protochlorophyllide reductase B, chloroplast / PCR B / NADPH-protochlorophyllide	AT4G27440	-2.24034	-4.07033	1.81684
253136_at	leucine-rich repeat family protein	AT4G35470	-2.24054	-2.83394	1.26485
256655_at	expressed protein	AT3G18890	-2.24086	-3.79508	1.69358
264037_at	sulfotransferase family protein	AT2G03750	-2.24377	-2.31541	1.03193
258393_at	expressed protein	AT3G15480	-2.24453	-2.94973	1.31419
250254_at	sterol 24-C-methyltransferase, putative	AT5G13710	-2.24931	-2.25724	1.00353
266254_at	xanthine/uracil permease family protein	AT2G27810	-2.2516	-3.3358	1.48152
250618_at	BAG domain-containing protein	AT5G07220	-2.25248	-2.04571	0.908203
254485_at	short-chain dehydrogenase/reductase (SDR) family protein	AT4G20760	-2.25822	-2.99446	1.32603
253688_at	expressed protein	AT4G29590	-2.26053	-3.038	1.34393
251993_at	peroxiredoxin type 2, putative	AT3G52960	-2.26346	-3.30643	1.46079
257157_at	syntaxin, putative (SYP32)	AT3G24350	-2.26729	-2.09123	0.922348
258076_at	50S ribosomal protein L15, chloroplast (CL15)	AT3G25920	-2.28354	-3.56294	1.56027
263706_s_at	3-isopropylmalate dehydrogenase, chloroplast, putative	AT1G31180 /// AT5G14200	-2.28365	-3.08745	1.35198
259020_at	expressed protein	AT3G07470	-2.28823	-2.60429	1.13812
246482_at	plant adhesion molecule 1 (PAM1)	AT5G15930	-2.29096	-2.06585	0.90174
253253_at	auxin-responsive protein, putative / small auxin up RNA (SAUR_E)	AT4G34750	-2.29198	-2.51267	1.09629
260685_at	6-phosphogluconate dehydrogenase NAD-binding domain-containing protein	AT1G17650	-2.30145	-3.49873	1.52023
257219_at	uroporphyrinogen decarboxylase, putative / UPD, putative	AT3G14930	-2.30435	-3.13246	1.35937
250167_at	myb family transcription factor	AT5G15310	-2.30632	-2.41543	1.04731
264836_at	expressed protein	AT1G03610	-2.3081	-2.14753	0.930432
255850_at	50S ribosomal protein L28, chloroplast (CL28)	AT2G33450	-2.3103	-3.87633	1.67785
256446_at	zinc finger (C3HC4-type RING finger) family protein	AT3G11110	-2.31583	-2.73426	1.18068
266963_at	cation efflux family protein	AT2G39450	-2.32045	-2.42308	1.04423
254484_at	short-chain dehydrogenase/reductase (SDR) family protein	AT4G20760	-2.32234	-2.31083	0.995044
246371_at	protein kinase family protein / peptidoglycan-binding LysM domain-containing pro	AT1G51940	-2.33422	-4.32049	1.85094
252970_at	auxin-responsive protein / small auxin up RNA (SAUR-AC1)	AT4G38850	-2.33806	-2.36744	1.01257
252184_at	steroid 22-alpha-hydroxylase (CYP90B1) (DWF4)	AT3G50660	-2.34452	-2.78363	1.18729
256585_at	expressed protein	AT3G28760	-2.36141	-3.40092	1.44021
251701_at	thylakoid lumenal 20 kDa protein	AT3G56650	-2.36427	-3.6369	1.53828
245915_s_at	tubulin alpha-3/alpha-5 chain (TUA3)	AT5G19770 /// AT5G19780	-2.36578	-2.65548	1.12245
261594_at	trihelix DNA-binding protein, putative	AT1G33240	-2.37165	-2.82177	1.18979
267212_at	late embryogenesis abundant family protein / LEA family protein	AT2G44060	-2.3767	-2.62023	1.10247
263456_at	C2 domain-containing protein	AT2G22125	-2.39871	-2.63728	1.09946
255709_at	axial regulator YABBY3 (YABBY3)	AT4G00180	-2.40209	-2.83979	1.18222
262496_at	expressed protein	AT1G21790	-2.41432	-4.41887	1.83028
265610_at	epsin N-terminal homology (ENTH) domain-containing protein	AT2G25430	-2.4201	-2.02685	0.837507
251803_at	expressed protein	AT3G55350	-2.42433	-2.33107	0.961532
253736_at	GDSL-motif lipase/hydrolase family protein	AT4G28780	-2.42879	-3.33989	1.37513
263382_at	transferase family protein	AT2G40230	-2.4381	-2.34852	0.963258
264195_at	gibberellin-responsive protein, putative	AT1G22690	-2.44622	-8.51886	3.48246
265823_at	integral membrane family protein	AT2G35760	-2.44804	-2.46994	1.00895
252231_at	expressed protein	AT3G49720	-2.45039	-2.26477	0.924249
267209_at	expressed protein	AT2G30930	-2.45204	-2.49789	1.0187
261407_at	phytochrome kinase substrate-related	AT1G18810	-2.45489	-2.39738	0.976573
259791_at	expressed protein	AT1G29700	-2.45588	-5.59251	2.27719
251996_at	beta-galactosidase, putative / lactase, putative	AT3G52840	-2.45998	-2.95317	1.20049
260501_at	expressed protein	AT2G41770	-2.46566	-2.48565	1.00811
266140_at	nodulin family protein	AT2G28120	-2.46586	-2.06012	0.835457
263676_at	expressed protein	AT1G09340	-2.46829	-5.41047	2.19199
262850_at	gibberellin response modulator (GAI) (RGA2) / gibberellin-responsive modulator	AT1G14920	-2.46849	-3.59816	1.45764
250125_at	biotin carboxyl carrier protein 1 (BCCP1)	AT5G16390	-2.48033	-3.97372	1.60209
247480_at	calmodulin-binding family protein	AT5G62390	-2.48092	-2.0806	0.838641
256228_at	phosphoglycerate kinase, putative	AT1G56190	-2.48262	-2.50881	1.01055
254709_at	human Rev interacting-like family protein / hRIP family protein	AT4G17890	-2.48427	-2.06227	0.830131
254370_at	L1 specific homeobox gene (ML1) / ovule-specific homeobox protein A20	AT4G21750	-2.49563	-2.00009	0.801437
260930_at	GTP-binding protein (SAR1A)	AT1G02620	-2.49963	-3.41889	1.36776
265342_at	basic helix-loop-helix (bHLH) family protein	AT2G18300	-2.51208	-2.69064	1.07108
264837_at	photosystem II family protein	AT1G03600	-2.5157	-3.72704	1.48151
252890_at	brassinosteroid insensitive 1 (BRI1)	AT4G39400	-2.51574	-3.17831	1.26337
245399_at	major intrinsic family protein / MIP family protein	AT4G17340	-2.52481	-3.64835	1.445
249807_at	pectinacetylesterase family protein	AT5G23870	-2.5293	-3.46984	1.37186
258472_at	expressed protein	AT3G06080	-2.53409	-2.48141	0.979211
261563_at	SEC14 cytosolic factor, putative / phosphoglyceride transfer protein, putative	AT1G01630	-2.53513	-2.16006	0.852051
265884_at	nucleolar protein gar2-related	AT2G42320	-2.53916	-4.02727	1.58606
261229_at	Rac-like GTP-binding protein (ARAC4) / Rho-like GTP-binding protein (ROP2)	AT1G20090	-2.54515	-2.99492	1.17672
249927_at	glucose-1-phosphate adenylyltransferase large subunit 1 (APL1) / ADP-glucose pyr	AT5G19220	-2.58074	-3.4553	1.33888
258632_s_at	protein kinase, putative	AT3G07980 /// AT3G13530	-2.59099	-2.5625	0.989004
246011_at	TCP family transcription factor, putative	AT5G08330	-2.59167	-3.87028	1.49335
259237_at	2-cys peroxiredoxin, chloroplast (BAS1)	AT3G11630	-2.594	-4.48326	1.72832
263433_at	inositol-3-phosphate synthase isozyme 2 / myo-inositol-1-phosphate synthase 2 /	AT2G22240	-2.60202	-2.79536	1.0743
253197_at	vestitone reductase-related	AT4G35250	-2.62406	-4.61411	1.75839
266735_at	pectinacetylesterase, putative	AT2G46930	-2.62775	-2.14986	0.818137
247074_at	allergen V5/Tpx-1-related family protein	AT5G66590	-2.63281	-4.4679	1.69701
261017_at	UDP-glucose 6-dehydrogenase, putative	AT1G26570	-2.64177	-2.09006	0.791159
249118_at	expressed protein	AT5G43870	-2.6525	-3.27993	1.23654
251305_at	peptidyl-prolyl cis-trans isomerase, chloroplast / cyclophilin / rotamase / cycl	AT3G62030	-2.6534	-6.18192	2.32981
248198_at	WD-40 repeat family protein	AT5G54200	-2.66031	-2.64699	0.994993
245629_at	expressed protein	AT1G56580	-2.6607	-2.94832	1.1081
254328_at	adenine phosphoribosyltransferase, putative	AT4G22570	-2.68227	-2.57645	0.960548
250300_at	expressed protein	AT5G11890	-2.68801	-4.89159	1.81978
267127_at	esterase, putative	AT2G23610	-2.69347	-2.37255	0.880853
262729_at	Rac-like GTP-binding protein (ARAC5) / Rho-like GTP-binding protein (ROP4)	AT1G75840	-2.6988	-3.65865	1.35566
245274_at	dehydration-responsive protein-related	AT4G14360	-2.6995	-2.62606	0.972795
259645_at	basic helix-loop-helix (bHLH) family protein	AT1G69010	-2.70903	-2.98738	1.10275
262970_at	chaperone protein dnaJ-related	AT1G75690	-2.71662	-5.25501	1.93439
253109_at	expressed protein	AT4G35920	-2.72596	-2.76303	1.0136
264954_at	mutase family protein	AT1G77060	-2.72958	-2.68112	0.982246
266905_at	katanin, putative	AT2G34560	-2.73263	-2.72416	0.9969
259995_at	Golgi transport complex protein-related	AT1G67930	-2.74098	-2.77284	1.01162
261861_at	expressed protein	AT1G50450	-2.75438	-3.47814	1.26277
251796_at	3-oxo-5-alpha-steroid 4-dehydrogenase family protein / steroid 5-alpha-reductase	AT3G55360	-2.76003	-3.01418	1.09208
253042_at	formamidase, putative / formamide amidohydrolase, putative	AT4G37550	-2.77239	-4.27941	1.54358
267339_at	expressed protein	AT2G39870	-2.81406	-2.30632	0.81957
266533_s_at	plasma membrane intrinsic protein, putative	AT2G16850 /// AT4G35100	-2.81651	-2.4871	0.883043
252441_at	expressed protein	AT3G46780	-2.84157	-5.0114	1.7636
246510_at	cyclic nucleotide-regulated ion channel / cyclic nucleotide-gated channel (CNGC2	AT5G15410	-2.84599	-3.62779	1.2747
251413_at	expressed protein	AT3G60320	-2.85086	-3.71787	1.30412
253493_at	phototropic-responsive NPH3 family protein	AT4G31820	-2.8519	-2.76985	0.97123
267635_at	rhodanese-like domain-containing protein	AT2G42220	-2.86422	-4.9337	1.72253
254638_at	expressed protein	AT4G18740	-2.86584	-6.66143	2.32442
258467_at	short-chain dehydrogenase/reductase (SDR) family protein	AT3G06060	-2.88247	-2.25183	0.781215
262920_at	2-dehydro-3-deoxyphosphooctonate aldolase / phospho-2-dehydro-3-deoxyoctonate al	AT1G79500	-2.89275	-3.28154	1.1344
250954_at	Ras-related GTP-binding protein, putative	AT5G03520	-2.89808	-3.48702	1.20322
265824_at	glycosyl transferase family 2 protein	AT2G35650	-2.90474	-2.80322	0.96505
262902_x_at	hypothetical protein	AT1G59930	-2.90653	-2.7322	0.940021
258264_at	methyl-CpG-binding domain-containing protein	AT3G15790	-2.91411	-2.01446	0.691278
248311_at	beta-carotene hydroxylase, putative	AT5G52570	-2.91575	-2.87151	0.984827
264321_at	expressed protein	AT1G04200	-2.94523	-2.43096	0.825389
251036_at	expressed protein	AT5G02160	-2.9482	-3.09253	1.04896
251864_at	pectate lyase, putative / powdery mildew susceptibility protein (PMR6)	AT3G54920	-2.96137	-4.22496	1.42669
261722_at	acyl-(acyl carrier protein) thioesterase / acyl-ACP thioesterase / oleoyl-(acyl-	AT1G08510	-2.97334	-2.21672	0.745532
252852_at	expressed protein	AT4G39900	-2.97885	-3.33326	1.11898
256076_at	expressed protein	AT1G18060	-2.98383	-5.27325	1.76728
254260_at	expressed protein	AT4G23440	-2.99448	-2.2536	0.752585
267335_s_at	glycosyl hydrolase family 17 protein	AT1G64760 /// AT2G19440	-2.99852	-4.03284	1.34494
254250_at	protein kinase family protein	AT4G23290	-3.00825	-6.3534	2.11199
259741_at	armadillo/beta-catenin repeat family protein / U-box domain-containing protein	AT1G71020	-3.01804	-2.38949	0.791736
247461_at	BAG domain-containing protein	AT5G62100	-3.02149	-2.4647	0.815723
260009_at	RNA recognition motif (RRM)-containing protein	AT1G67950	-3.03167	-3.44355	1.13586
253428_at	cellulose synthase, catalytic subunit, putative	AT4G32410	-3.04927	-3.84264	1.26018
257650_at	protein phosphatase 2C, putative / PP2C, putative	AT3G16800	-3.05195	-6.42529	2.10531
253590_at	expressed protein	AT4G30850	-3.05478	-2.37302	0.776822
258250_at	fatty acid desaturase family protein	AT3G15850	-3.05787	-3.76631	1.23168
249823_s_at	GRAM domain-containing protein / ABA-responsive protein-related	AT5G23350 /// AT5G23360	-3.07815	-2.99232	0.972116
255714_at	fringe-related protein	AT4G00300	-3.09669	-2.00744	0.648253
266946_at	protein kinase family protein	AT2G18890	-3.12481	-2.93069	0.937878
256116_at	merozoite surface protein-related	AT1G16860	-3.13518	-3.03507	0.968069
251516_s_at	expressed protein	AT3G59310 /// AT3G59320	-3.14028	-3.65393	1.16357
263513_at	expressed protein	AT2G12400	-3.14456	-2.44976	0.779047
258415_at	S-adenosylmethionine synthetase, putative	AT3G17390	-3.15138	-3.19395	1.01351
256310_at	early-responsive to dehydration stress protein (ERD4)	AT1G30360	-3.18379	-4.82252	1.51471
248377_at	expressed protein	AT5G51720	-3.18773	-3.33996	1.04775
258535_at	hydroxyproline-rich glycoprotein family protein	AT3G06750	-3.23695	-3.44535	1.06438
259530_at	expressed protein	AT1G12450	-3.23949	-3.11756	0.962361
255506_at	glycosyl transferase family 8 protein	AT4G02130	-3.24797	-4.11563	1.26714
258736_at	neurofilament protein-related	AT3G05900	-3.25584	-4.5099	1.38517
267057_at	expressed protein	AT2G32500	-3.27019	-6.31988	1.93257
247161_at	expressed protein	AT5G65810	-3.27181	-3.08446	0.942738
259437_at	protein kinase family protein	AT1G01540	-3.27469	-3.27546	1.00024
247982_at	serine O-acetyltransferase (SAT-52)	AT5G56760	-3.28554	-2.02301	0.615731
261346_at	aspartyl protease family protein	AT1G79720	-3.30608	-4.33146	1.31015
250690_at	ABC transporter family protein	AT5G06530	-3.3083	-3.96635	1.19891
259430_at	phospholipid/glycerol acyltransferase family protein	AT1G01610	-3.30933	-2.23323	0.674828
250490_at	pectinesterase family protein	AT5G09760	-3.35156	-4.02928	1.20221
255676_at	beta-amylase, putative / 1,4-alpha-D-glucan maltohydrolase, putative	AT4G00490	-3.35478	-3.59327	1.07109
252167_at	short-chain dehydrogenase/reductase (SDR) family protein	AT3G50560	-3.36205	-4.2245	1.25653
267008_at	ABC transporter family protein	AT2G39350	-3.36999	-2.32685	0.690462
247399_at	expressed protein	AT5G62960	-3.37752	-2.47105	0.731617
267261_at	expressed protein	AT2G23120	-3.38185	-2.93855	0.868918
250665_at	expressed protein	AT5G06980	-3.39109	-4.93037	1.45392
261252_at	Ras-related protein (ARA-1) (ARA) / small GTP-binding protein, putative	AT1G05810	-3.40811	-4.00328	1.17463
248273_at	WD-40 repeat family protein	AT5G53500	-3.4091	-4.22979	1.24074
245339_at	phytochelatin synthetase-related	AT4G16120	-3.46492	-2.58575	0.746265
253039_at	squalene monooxygenase, putative / squalene epoxidase, putative	AT4G37760	-3.47224	-3.90921	1.12585
258087_at	peroxiredoxin Q, putative	AT3G26060	-3.487	-6.4493	1.84953
267377_at	beta-ketoacyl-CoA synthase family (FIDDLEHEAD) (FDH)	AT2G26250	-3.53384	-2.77577	0.785483
245042_at	uroporphyrinogen-III synthase family protein	AT2G26540	-3.53439	-2.86405	0.810338
248046_at	leucine-rich repeat protein kinase, putative	AT5G56040	-3.5481	-4.34997	1.226
247183_at	expressed protein	AT5G65440	-3.57157	-4.29555	1.20271
260667_at	very-long-chain fatty acid condensing enzyme, putative	AT1G19440	-3.61248	-3.0351	0.840171
259642_at	BSD domain-containing protein	AT1G69030	-3.6225	-2.02334	0.558548
259611_at	Ras-related GTP-binding protein, putative	AT1G52280	-3.63809	-2.45332	0.674343
247005_at	adenylylsulfate kinase, putative	AT5G67520	-3.63902	-2.93788	0.807327
260347_at	zinc finger (DHHC type) family protein	AT1G69420	-3.64653	-3.59501	0.985871
264209_at	Ras-related protein (RAB7) / AtRab75 / small GTP-binding protein, putative	AT1G22740	-3.65976	-5.42081	1.48119
253394_at	tocopherol cyclase, chloroplast / vitamin E deficient 1 (VTE1) / sucrose export	AT4G32770	-3.69185	-2.74728	0.744147
265771_at	endonuclease/exonuclease/phosphatase family protein	AT2G48030	-3.71236	-3.33895	0.899414
260493_at	cyclin-related	AT2G41830	-3.73391	-3.78897	1.01475
254085_at	ABA-responsive protein (HVA22d)	AT4G24960	-3.7374	-3.47273	0.929183
259848_at	leucine-rich repeat transmembrane protein kinase, putative	AT1G72180	-3.74137	-4.32674	1.15646
248028_at	expressed protein	AT5G55620	-3.76291	-7.26329	1.93023
261131_at	expressed protein	AT1G19835	-3.76635	-4.94906	1.31402
263876_at	Ras-related GTP-binding protein, putative	AT2G21880	-3.76703	-2.14724	0.570009
264833_at	protein phosphatase 2C family protein / PP2C family protein	AT1G03590	-3.77577	-2.4579	0.650967
258421_at	nodulin MtN3 family protein	AT3G16690	-3.78699	-2.76645	0.730514
263467_at	ethylene-responsive protein, putative	AT2G31730	-3.80214	-4.71071	1.23896
254665_at	glycosyl hydrolase family 17 protein	AT4G18340	-3.82825	-2.28654	0.597281
245698_at	phosphate translocator-related	AT5G04160	-3.83013	-3.43133	0.895878
249693_at	histidine kinase (AHK2)	AT5G35750	-3.84059	-4.61488	1.20161
256865_at	NAD-dependent epimerase/dehydratase family protein	AT3G23820	-3.85926	-5.20661	1.34912
261822_at	expressed protein	AT1G11380	-3.89656	-4.18652	1.07441
258368_at	subtilase family protein	AT3G14240	-3.91376	-3.9253	1.00295
253551_at	expressed protein	AT4G30996	-3.91511	-3.6132	0.922886
247552_at	phytochelatin synthetase, putative / COBRA cell expansion protein COB, putative	AT5G60920	-3.92402	-4.27945	1.09058
258357_at	leucine-rich repeat transmembrane protein kinase, putative	AT3G14350	-3.92891	-2.58633	0.658282
251601_at	basic helix-loop-helix (bHLH) family protein	AT3G57800	-3.93769	-4.1262	1.04787
260676_at	integral membrane protein, putative / sugar transporter family protein	AT1G19450	-3.9391	-5.40945	1.37327
265405_at	protein kinase family protein	AT2G16750	-3.9439	-5.1105	1.2958
256417_s_at	omega-3 fatty acid desaturase, chloroplast (FAD7) (FADD)	AT3G11170 /// AT5G05580	-3.95067	-2.74337	0.694406
264521_at	expressed protein	AT1G10020	-3.97098	-3.92582	0.988627
251922_at	protein kinase family protein	AT3G54030	-3.99582	-2.45069	0.613313
267279_at	expressed protein	AT2G19460	-4.0043	-2.76556	0.690648
255774_at	expressed protein	AT1G18620	-4.00749	-4.30804	1.075
253875_at	plastocyanin-like domain-containing protein	AT4G27520	-4.01769	-3.69105	0.9187
263809_at	GDSL-motif lipase/hydrolase family protein	AT2G04570	-4.0347	-3.60475	0.893437
246792_at	expressed protein	AT5G27290	-4.04004	-9.25592	2.29105
258386_at	peptidyl-prolyl cis-trans isomerase TLP38, chloroplast / thylakoid lumen PPIase	AT3G15520	-4.04372	-6.748	1.66876
258676_at	expressed protein	AT3G08600	-4.05452	-4.5507	1.12238
262868_at	expressed protein	AT1G64980	-4.07989	-2.76842	0.678553
251855_at	sugar isomerase (SIS) domain-containing protein / CBS domain-containing protein	AT3G54690	-4.10107	-3.22827	0.787177
259523_at	phosphate translocator-related	AT1G12500	-4.11746	-3.60772	0.8762
263953_at	ovate protein-related	AT2G36050	-4.1471	-9.59772	2.31432
261292_at	hypothetical protein	AT1G36940	-4.16503	-4.63076	1.11182
247214_at	expressed protein	AT5G64850	-4.2148	-7.41089	1.7583
247189_at	arabinogalactan-protein (AGP7)	AT5G65390	-4.21486	-4.11592	0.976526		248719_at	respiratory burst oxidase protein D (RbohD) / NADPH oxidase	AT5G47910	2.7612	4.71552	1.70778
254701_at	dehydration-responsive family protein	AT4G18030	-4.21865	-4.38464	1.03935
256396_at	expressed protein	AT3G06150	-4.21922	-5.47296	1.29715
266489_at	novel plant SNARE 11 (NPSN11)	AT2G35190	-4.22991	-4.98106	1.17758
253309_at	acyl CoA reductase, putative	AT4G33790	-4.28083	-6.50503	1.51957
248082_at	fimbrin-like protein, putative	AT5G55400	-4.30632	-2.79394	0.6488
250006_at	isoflavone reductase-related	AT5G18660	-4.32271	-8.59246	1.98775
260222_at	galactosyl transferase GMA12/MNN10 family protein	AT1G74380	-4.35401	-3.79912	0.872557
261117_at	DNAJ heat shock N-terminal domain-containing protein	AT1G75310	-4.35473	-3.75329	0.861888
250505_at	cellulose synthase, catalytic subunit, putative	AT5G09870	-4.3622	-3.06957	0.703675
259787_at	auxin-responsive protein, putative	AT1G29460	-4.36544	-4.73437	1.08451
258123_at	mitogen-activated protein kinase, putative / MAPK, putative (MPK9)	AT3G18040	-4.36914	-4.20491	0.962411
247596_at	expressed protein	AT5G60840	-4.37998	-4.14564	0.946497
259958_at	leucine-rich repeat transmembrane protein kinase, putative	AT1G53730	-4.41414	-5.45414	1.23561
259104_at	expressed protein	AT3G02170	-4.41655	-3.69309	0.836193
264910_at	disease resistance protein (TIR class), putative	AT1G61100	-4.4541	-3.71874	0.834903
255885_at	S-adenosyl-methionine-sterol-C-methyltransferase	AT1G20330	-4.45486	-3.57201	0.801823
250413_at	adenine phosphoribosyltransferase, putative	AT5G11160	-4.46419	-4.61409	1.03358
267175_s_at	actin 1 (ACT1)	AT2G37620 /// AT3G53750	-4.50244	-2.33132	0.51779
249008_at	methyladenine glycosylase family protein	AT5G44680	-4.53538	-6.94569	1.53145
249383_at	bHLH protein	AT5G39860	-4.60801	-2.23956	0.486015
253855_at	senescence-associated protein, putative	AT4G28050	-4.75662	-5.6075	1.17888
248252_at	arabinogalactan-protein, putative (AGP22)	AT5G53250	-4.77298	-6.39344	1.33951
258719_at	pectate lyase family protein	AT3G09540	-4.78358	-4.92858	1.03031
258528_at	glycoside hydrolase family 28 protein / polygalacturonase (pectinase) family pro	AT3G06770	-4.81404	-7.64306	1.58766
247794_at	phosphoinositide-specific phospholipase C (PLC1)	AT5G58670	-4.91619	-3.5583	0.723792
259858_at	leucine-rich repeat transmembrane protein kinase, putative	AT1G68400	-4.93146	-3.83732	0.778131
267318_at	fatty acid hydroxylase (FAH1)	AT2G34770	-4.96527	-5.29423	1.06625
266424_at	glutaredoxin family protein	AT2G41330	-4.98419	-4.77207	0.957441
249985_at	protein kinase family protein	AT5G18500	-4.99524	-4.00199	0.801161
260109_at	senescence-associated family protein	AT1G63260	-5.01448	-3.47148	0.692291
261611_at	protein kinase family protein	AT1G49730	-5.0207	-6.05356	1.20572
250936_at	expressed protein	AT5G03120	-5.0292	-8.05941	1.60252
261191_at	starch synthase, putative	AT1G32900	-5.07813	-3.35264	0.660212
251544_at	glycosyl transferase family 8 protein	AT3G58790	-5.08065	-3.79089	0.746143
255969_at	RNA recognition motif (RRM)-containing protein	AT1G22330	-5.11106	-3.62873	0.709976
257076_at	expressed protein	AT3G19680	-5.17143	-8.11639	1.56947
263989_at	mitogen-activated protein kinase, putative / MAPK, putative (MPK20)	AT2G42880	-5.23883	-4.79214	0.914735
256441_at	protein phosphatase-related	AT3G10940	-5.25552	-5.345	1.01703
267170_at	glycosyltransferase family 14 protein / core-2/I-branching enzyme family protein	AT2G37585	-5.27777	-5.51465	1.04488
254293_at	calmodulin-binding family protein	AT4G23060	-5.50161	-4.10724	0.746552
247162_at	xyloglucan:xyloglucosyl transferase, putative / xyloglucan endotransglycosylase,	AT5G65730	-5.52138	-5.73934	1.03948		248719_at	respiratory burst oxidase protein D (RbohD) / NADPH oxidase	AT5G47910	0.0118739	0.0574761	4.71552	4.71552
245780_at	expressed protein	AT1G45688	-5.68759	-4.17862	0.734691
253811_at	expressed protein	AT4G28190	-5.69052	-7.27015	1.27759
253794_at	flavin-containing monooxygenase family protein / FMO family protein	AT4G28720	-5.72768	-8.89869	1.55363
257204_at	rapid alkalinization factor (RALF) family protein	AT3G23805	-5.74412	-5.49841	0.957224
261949_at	hydrolase, alpha/beta fold family protein	AT1G64670	-5.74522	-4.29205	0.747065
253215_at	nodulin family protein	AT4G34950	-5.76566	-4.63995	0.804756
252255_at	pectinesterase family protein	AT3G49220	-5.78596	-3.71305	0.641734
248466_at	ABA-responsive protein (HVA22e)	AT5G50720	-5.7873	-4.55786	0.787562
251323_at	delta-8 sphingolipid desaturase (SLD1)	AT3G61580	-5.79908	-5.07794	0.875646
264788_at	DNAJ heat shock protein, putative	AT2G17880	-5.86219	-9.13043	1.55751
247069_at	multi-copper oxidase type I family protein	AT5G66920	-5.8793	-8.08075	1.37444
259106_at	rapid alkalinization factor (RALF) family protein	AT3G05490	-5.89146	-4.17931	0.709384
253617_at	expressed protein	AT4G30410	-5.90012	-8.00829	1.35731
248100_at	glycosyl hydrolase family 17 protein	AT5G55180	-6.00668	-7.52999	1.2536
253891_at	expressed protein	AT4G27720	-6.03646	-6.13707	1.01667
249073_at	acid phosphatase class B family protein	AT5G44020	-6.05546	-4.45879	0.736326
251192_at	galactosyl transferase GMA12/MNN10 family protein	AT3G62720	-6.0561	-3.85785	0.637019
266745_at	phytochrome kinase substrate 1 (PKS1)	AT2G02950	-6.07995	-5.65762	0.930537
254363_at	multi-copper oxidase type I family protein	AT4G22010	-6.13801	-3.49204	0.568921
257202_at	leucine-rich repeat family protein / protein kinase family protein	AT3G23750	-6.18365	-5.05987	0.818266
261492_at	acid phosphatase, putative	AT1G14290	-6.20695	-5.09341	0.820598
251584_at	tetratricopeptide repeat (TPR)-containing protein	AT3G58620	-6.21222	-7.9995	1.2877
245816_at	expressed protein	AT1G26210	-6.31463	-3.77254	0.597429
248943_s_at	disease resistance protein-related	AT5G45440 /// AT5G45490	-6.33125	-5.50752	0.869895
264315_at	BURP domain-containing protein / polygalacturonase, putative	AT1G70370	-6.36132	-5.54453	0.871601
265042_at	acid phosphatase class B family protein	AT1G04040	-6.41851	-9.89869	1.54221
257506_at	auxin-responsive family protein	AT1G29440	-6.42726	-10.3267	1.6067
256461_s_at	adenylosuccinate lyase, putative / adenylosuccinase, putative	AT1G36280 /// AT4G18440	-6.46894	-5.84763	0.903955
266873_at	cyclin family protein	AT2G44740	-6.47273	-5.989	0.925266
251768_at	phosphoinositide-specific phospholipase C, putative	AT3G55940	-6.51438	-4.82105	0.740063
266899_at	mitochondrial transcription termination factor-related / mTERF-related	AT2G34620	-6.53919	-9.3725	1.43328
259072_at	beta-Ig-H3 domain-containing protein / fasciclin domain-containing protein	AT3G11700	-6.60418	-5.66362	0.857581
263319_at	anion exchange family protein	AT2G47160	-6.73425	-4.24157	0.62985
265938_at	Ndr family protein	AT2G19620	-6.73523	-7.23612	1.07437
255732_at	very-long-chain fatty acid condensing enzyme, putative	AT1G25450	-6.85041	-7.69139	1.12276
250327_at	expressed protein	AT5G12050	-6.89051	-62.0594	9.0065
251402_at	oxidoreductase, 2OG-Fe(II) oxygenase family protein	AT3G60290	-6.90747	-10.6625	1.54362
254815_at	multi-copper oxidase, putative (SKU5)	AT4G12420	-6.91377	-6.38081	0.922913
247884_at	CER1 protein, putative (WAX2)	AT5G57800	-6.96154	-6.00011	0.861894
263591_at	microtubule associated protein (MAP65/ASE1) family protein	AT2G01910	-6.96387	-5.26007	0.755337
248179_at	protein kinase family protein	AT5G54380	-6.9729	-7.53197	1.08018
261727_at	S-adenosyl-methionine-sterol-C-methyltransferase	AT1G76090	-6.98541	-6.32016	0.904766
245176_at	DNAJ heat shock N-terminal domain-containing protein	AT2G47440	-7.103	-6.22263	0.876057
253405_at	AP2 domain-containing transcription factor TINY, putative	AT4G32800	-7.13869	-4.53384	0.635108
257858_at	expressed protein	AT3G12920	-7.18694	-6.82919	0.950222
264611_at	pectate lyase family protein	AT1G04680	-7.25402	-7.48756	1.03219
256751_at	chloride channel protein (CLC-b)	AT3G27170	-7.32	-6.27477	0.857209
264857_at	glycosyl transferase family 8 protein	AT1G24170	-7.32372	-4.92671	0.672706
264078_at	beta-galactosidase, putative / lactase, putative	AT2G28470	-7.37651	-8.12235	1.10111
252997_at	expansin family protein (EXPL2)	AT4G38400	-7.42874	-6.10824	0.822244
259915_at	hydroxyproline-rich glycoprotein family protein	AT1G72790	-7.46375	-5.50667	0.737789
265305_at	tyrosine decarboxylase, putative	AT2G20340	-7.54184	-2.48589	0.329613
250261_at	proton-dependent oligopeptide transport (POT) family protein	AT5G13400	-7.62225	-6.01926	0.789696
259161_at	carbonic anhydrase 1, chloroplast / carbonate dehydratase 1 (CA1)	AT3G01500	-7.65579	-17.0736	2.23016
254770_at	leucine-rich repeat family protein / extensin family protein	AT4G13340	-7.92128	-7.32274	0.924439
246097_at	expressed protein	AT5G20270	-8.02537	-4.81878	0.600443
259773_at	auxin-responsive protein, putative	AT1G29500	-8.02646	-9.83641	1.2255
252563_at	expansin family protein (EXPL1)	AT3G45970	-8.10962	-6.20585	0.765245
252048_at	aspartyl protease family protein	AT3G52500	-8.11436	-7.81337	0.962907
264770_at	armadillo/beta-catenin repeat family protein / U-box domain-containing protein	AT1G23030	-8.11797	-4.06575	0.500833
267200_at	protein kinase family protein	AT2G31010	-8.12882	-5.44489	0.669825
263662_at	dehydration-responsive protein-related	AT1G04430	-8.15165	-8.05889	0.988621
247186_at	expressed protein	AT5G65470	-8.16638	-8.37742	1.02584
263628_at	fasciclin-like arabinogalactan-protein (FLA7)	AT2G04780	-8.29873	-6.58717	0.793756
263664_at	auxin-responsive protein / indoleacetic acid-induced protein 17 (IAA17)	AT1G04250	-8.33444	-3.71845	0.446155
261717_at	basic helix-loop-helix (bHLH) family protein	AT1G18400	-8.35608	-6.26304	0.749519
257071_at	glycosyl transferase family 2 protein	AT3G28180	-8.36179	-3.79688	0.454075
253571_at	calmodulin-binding protein	AT4G31000	-8.49356	-6.23366	0.733928
245262_at	aspartyl protease family protein	AT4G16563	-8.60704	-11.5891	1.34647
248460_at	basic helix-loop-helix (bHLH) family protein	AT5G50915	-8.68385	-12.532	1.44314
265444_s_at	plasma membrane intrinsic protein 2B (PIP2B) / aquaporin PIP2.2 (PIP2.2)	AT2G37170 /// AT2G37180	-8.79409	-4.41617	0.502175
253255_at	auxin-responsive family protein	AT4G34760	-9.03813	-12.3557	1.36706
258483_at	phosphomannose isomerase type I family protein	AT3G02570	-9.12126	-5.23038	0.573427
259671_at	protein kinase family protein	AT1G52290	-9.19081	-3.78465	0.411786
253925_at	glycerophosphoryl diester phosphodiesterase family protein	AT4G26690	-9.51215	-5.01351	0.527064
258750_at	pectinacetylesterase, putative	AT3G05910	-9.54636	-6.49741	0.680616
265175_at	glycosyl transferase family 2 protein	AT1G23480	-9.6876	-10.1396	1.04666
253286_at	expressed protein	AT4G34260	-9.68767	-7.76343	0.801372
259790_s_at	auxin-responsive family protein	AT1G29430 /// AT5G27780	-9.72665	-12.7071	1.30642
250657_at	sulfotransferase family protein	AT5G07000	-9.76784	-3.82471	0.391561
255433_at	xyloglucan:xyloglucosyl transferase, putative / xyloglucan endotransglycosylase,	AT4G03210	-9.97874	-16.2713	1.6306
267256_s_at	serine carboxypeptidase S10 family protein	AT2G23000 /// AT2G23010	-10.161	-2.62775	0.258611
259788_at	GDSL-motif lipase/hydrolase family protein	AT1G29670	-10.4272	-7.7925	0.747324
265066_at	fasciclin-like arabinogalactan-protein (FLA9)	AT1G03870	-10.58	-10.5971	1.00162
266956_at	expressed protein	AT2G34510	-10.9553	-9.25585	0.844874
253423_at	auxin-responsive AUX/IAA family protein	AT4G32280	-10.984	-25.6222	2.33268
267497_at	glutaredoxin family protein	AT2G30540	-11.1722	-4.01027	0.358951
253066_at	1-aminocyclopropane-1-carboxylate synthase, putative / ACC synthase, putative	AT4G37770	-11.2831	-9.80736	0.869208
267040_at	dehydration-responsive protein-related	AT2G34300	-11.4242	-6.05066	0.529635
257173_at	adenosylhomocysteinase, putative / S-adenosyl-L-homocysteine hydrolase, putative	AT3G23810	-11.5028	-6.3874	0.555291
266295_at	tubulin beta-7 chain (TUB7)	AT2G29550	-11.7107	-7.83128	0.668729
258764_at	pectinesterase, putative	AT3G10720	-11.7282	-6.43879	0.549001
253496_at	glutathione peroxidase, putative	AT4G31870	-12.1507	-5.49538	0.452269
256964_at	arabinogalactan-protein (AGP12)	AT3G13520	-12.4352	-3.10399	0.249613
251899_at	aspartyl protease family protein	AT3G54400	-12.5067	-22.7849	1.82182
258468_at	expressed protein	AT3G06070	-13.2532	-13.641	1.02926
254110_at	invertase/pectin methylesterase inhibitor family protein	AT4G25260	-13.873	-9.95942	0.7179
263656_at	auxin-responsive protein / indoleacetic acid-induced protein 3 (IAA3)	AT1G04240	-13.886	-17.257	1.24276
257912_at	formin homology 2 domain-containing protein / FH2 domain-containing protein	AT3G25500	-14.431	-14.9198	1.03387
251575_at	bZIP transcription factor family protein	AT3G58120	-14.495	-10.728	0.740117
246932_at	ethylene-responsive element-binding protein, putative	AT5G25190	-15.0697	-13.502	0.89597
246200_at	expressed protein	AT4G37240	-15.5375	-12.7384	0.819849
250110_at	plastocyanin-like domain-containing protein	AT5G15350	-16.0426	-6.68525	0.416719
253165_at	expressed protein	AT4G35320	-16.5756	-13.6097	0.821068
255298_at	methionine sulfoxide reductase domain-containing protein / SeIR domain-containin	AT4G04840	-16.8057	-8.07526	0.480507
247597_at	Ras-related GTP-binding protein, putative	AT5G60860	-17.1285	-10.105	0.589952
249765_at	C4-dicarboxylate transporter/malic acid transport family protein	AT5G24030	-17.5187	-15.9396	0.909862
252317_at	transferase family protein	AT3G48720	-18.1324	-13.3326	0.735292
258751_at	hydrophobic protein (RCI2B) / low temperature and salt responsive protein (LTI6B	AT3G05890	-19.3914	-44.072	2.27276
245325_at	xyloglucan:xyloglucosyl transferase, putative / xyloglucan endotransglycosylase,	AT4G14130	-20.1782	-22.6918	1.12457
249037_at	fasciclin-like arabinogalactan-protein, putative	AT5G44130	-20.7004	-18.9732	0.916562
267201_at	protein kinase family protein	AT2G31010	-22.4001	-18.0797	0.807126
260686_at	expressed protein	AT1G17620	-22.4385	-9.50276	0.423502
261728_at	multi-copper oxidase type I family protein	AT1G76160	-23.154	-8.60826	0.371783
255818_at	expressed protein	AT2G33570	-23.813	-30.8246	1.29444
252102_at	dehydrin xero2 (XERO2) / low-temperature-induced protein LTI30 (LTI30)	AT3G50970	-24.916	-11.4668	0.460218
258239_at	chlorophyll A-B binding protein (LHCB2:4)	AT3G27690	-29.5603	-44.4922	1.50513
245275_at	beta-amylase (BMY1) / 1,4-alpha-D-glucan maltohydrolase	AT4G15210	-33.2148	-4.41615	0.132957
260856_at	AP2 domain-containing transcription factor family protein	AT1G21910	-33.8792	-27.303	0.805893
257203_at	xyloglucan:xyloglucosyl transferase, putative / xyloglucan endotransglycosylase,	AT3G23730	-34.4567	-30.7191	0.891528
263981_at	expressed protein	AT2G42870	-36.9128	-41.4774	1.12366
255064_at	phosphate-responsive protein, putative (EXO)	AT4G08950	-50.2951	-26.4267	0.525433
254785_at	fasciclin-like arabinogalactan-protein (FLA2)	AT4G12730	-53.5474	-26.6527	0.49774
