# Supplementary material for: Overexpression of AtSHN1/WIN1 Provokes Unique Defense Responses
Source: PLoS One. 2013 Jul 29;8(7):e70146. doi: 10.1371/journal.pone.0070146 (PMC3726498; doi:10.1371/journal.pone.0070146)
Supplement: Table S2 — Genes significantly differentially regulated in shn1-1D plants as compared to WT plants without inoculation ( P <0.05) with a fold change (FC) of at least 2. (XLS) [file pone.0070146.s009.xls]

## Sheet: Sheet1
13 differentially changed genes in M (shn1-1D) as compare to WT TRUE, p<0.05, 2-fold (7 down, 6 up)
Probeset ID	AGI	Gene Title	p-value(M267-0 vs. WT-0)	stepup(p-value(M267-0 vs. WT-0))	Fold-Change(M267-0 vs. WT-0)	log 2
262595_at	AT1G15360	SHN1/WIN1	1.81542e-07	0.00292627	212.47	7.73112
256771_at	AT3G13700 /// AT3G13710	RNA-binding protein, putative///prenylated rab acceptor (PRA1) family protein; similar to prenylated rab acceptor (PRA1) family protein	1.78589e-06	0.00959561	8.07852	3.01409
262599_at	AT1G15350	expressed protein	1.8225e-05	0.0508628	5.23967	2.38948
264160_at	AT1G65450	transferase family protein	7.19789e-05	0.0957693	5.22672	2.38591
263475_at	AT2G31945	expressed protein	0.000105215	0.0964036	4.34095	2.11801
252118_at	AT3G51400	expressed protein	1.89327e-05	0.0508628	2.11512	1.08074
254305_at	AT4G22200	AKT2/AKT3 (ARABIDOPSIS POTASSIUM TRANSPORT 2/3)	1.87146e-05	0.0508628	-2.26191	-1.17754
248353_at	AT5G52320	CYP96A4	4.43965e-05	0.065057	-2.68837	-1.42673
263786_at	AT2G46370	FIN219 /JAR1 (FAR-RED INSENSITIVE 219 /JASMONATE RESISTANT 1 )	7.13522e-07	0.00575063	-2.72825	-1.44798
265305_at	AT2G20340	tyrosine decarboxylase, putative; Identical to Tyrosine decarboxylase 1 (ELI5)	0.000100326	0.0964036	-5.36292	-2.42302
251142_at	AT5G01015	expressed protein	2.29911e-05	0.0529419	-5.92718	-2.56735
257890_s_at	AT3G17070 /// AT3G42570	peroxidase, putative; Identical to Peroxidase 29 precursor (PER29)/peroxidase-related; similar to peroxidase, putative	9.30778e-05	0.0964036	-6.36473	-2.6701
267256_s_at	AT2G23000 /// AT2G23010	SCPL10 (serine carboxypeptidase-like 10), SAT/SCPL9 (serine carboxypeptidase-like 9), SST	3.65056e-05	0.0634159	-8.22987	-3.04087
setup p- value <1
Probeset ID	AGI	Gene Title	p-value(M267-0 vs. WT-0)	stepup(p-value(M267-0 vs. WT-0))	Fold-Change(M267-0 vs. WT-0)	log 2
264146_at	AT1G02205	CER1 protein	0.238553	0.628305	3.84395	1.94259
245112_at	AT2G41540	NAD-dependent glycerol-3-phosphate dehydrogenase family protein	0.00550796	0.237943	4.81973	2.26895
263809_at	AT2G04570	GDSL-motif lipase/hydrolase family protein	0.000289668	0.12525	16.4965	4.04409
267144_at	AT2G38110	phospholipid/glycerol acyltransferase family protein	0.161951	0.552146	1.4908	0.576087
254122_at	AT4G24510	eceriferum protein (CER2)	0.706275	0.90579	1.27201	0.34711
261570_at	AT1G01120	fatty acid elongase 3-ketoacyl-CoA synthase 1 (KCS1)	0.612104	0.867302	0.772784	-0.371863
245612_at	AT4G14440	enoyl-CoA hydratase/isomerase family protein	0.168651	0.559341	1.72513	0.786705
265918_at	AT2G15090	fatty acid elongase, putative	0.110982	0.487845	0.445208	-1.16745
