# Supplementary material for: Overexpression of AtSHN1/WIN1 Provokes Unique Defense Responses
Source: PLoS One. 2013 Jul 29;8(7):e70146. doi: 10.1371/journal.pone.0070146 (PMC3726498; doi:10.1371/journal.pone.0070146)
Supplement: Table S3 — Genes significantly differentially regulated in shn1-1D plants 72 h post-inoculation with B. cinerea ( P <0.05) with a fold change (FC) of at least 2. (XLS) [file pone.0070146.s010.xls]

## Sheet: Sheet1
839 only differentially expressed in shn1-1D72 vs Mock 368 up, 471 down
TRUE, p<0.05, 2-fold
Probeset ID	Gene Title	AGI	p-value	FC
258277_at	cytochrome P450 71B15, putative (CYP71B15)	AT3G26830	0.0349666	67.812
260706_at	alternative oxidase, putative	AT1G32350	0.0392979	62.9133
262640_at	invertase/pectin methylesterase inhibitor family protein	AT1G62760	0.0444401	55.9379
260405_at	glutathione S-transferase, putative	AT1G69930	0.03041	53.1741
247215_at	expressed protein	AT5G64905	0.025205	52.364
258203_at	expressed protein	AT3G13950	0.0200526	42.9511
266368_at	embryo-abundant protein-related	AT2G41380	0.0284291	39.2961
247026_at	protein kinase family protein	AT5G67080	0.0269201	38.1597
262369_at	expressed protein	AT1G73010	0.0186737	37.4969
250798_at	peroxidase, putative	AT5G05340	0.0345136	34.5912
266292_at	tropinone reductase, putative / tropine dehydrogenase, putative	AT2G29350	0.0398469	33.0263
266270_at	glutathione S-transferase, putative	AT2G29470	0.0439202	30.7261
266267_at	glutathione S-transferase, putative	AT2G29460	0.0258724	28.5888
252334_at	mitochondrial phosphate transporter, putative	AT3G48850	0.0238667	26.5047
258947_at	calmodulin-related protein, putative	AT3G01830	0.0340108	23.8513
262517_at	glutathione S-transferase, putative	AT1G17180	0.0399667	23.2924
247487_at	peptidoglycan-binding LysM domain-containing protein	AT5G62150	0.023892	22.8867
252908_at	expressed protein	AT4G39670	0.0364878	22.2355
260522_x_at	expressed protein	AT2G41730	0.0346133	22.1897
246370_at	expressed protein	AT1G51920	0.023198	21.7869
259439_at	1-aminocyclopropane-1-carboxylate synthase 2 / ACC synthase 2 (ACS2) (ACC1)	AT1G01480	0.0385819	18.9975
259033_at	pectinacetylesterase family protein	AT3G09410	0.0417882	18.9696
262099_s_at	auxin-responsive GH3 family protein	AT1G59500 /// AT4G37390	0.0426441	18.2493
250415_at	glutamate receptor family protein (GLR2.5)	AT5G11210	0.0165629	18.1933
247393_at	octicosapeptide/Phox/Bem1p (PB1) domain-containing protein	AT5G63130	0.0277035	17.975
257774_at	short-chain dehydrogenase/reductase (SDR) family protein	AT3G29250	0.00716405	17.5698
260239_at	leucine-rich repeat transmembrane protein kinase, putative	AT1G74360	0.0318431	17.0353
246272_at	esterase, putative	AT4G37150	0.0141094	16.6743
254524_at	VQ motif-containing protein	AT4G20000	0.0199279	15.7398
257919_at	myb family transcription factor (MYB15)	AT3G23250	0.0456628	15.6103
253697_at	type I phosphodiesterase/nucleotide pyrophosphatase family protein	AT4G29700	0.0463682	14.8562
258586_s_at	trypsin and protease inhibitor family protein / Kunitz family protein	AT3G04320 /// AT3G04330	0.0134852	14.1491
256589_at	cytochrome P450 family protein	AT3G28740	0.0434812	14.0086
253796_at	hypothetical protein	AT4G28460	0.0462078	13.9518
261443_at	glutaredoxin family protein	AT1G28480	0.0178223	13.5366
256024_at	MATE efflux protein-related	AT1G58340	0.0143086	12.6571
252511_at	protein kinase-related	AT3G46280	0.0154723	12.1505
265221_s_at	glutamate decarboxylase, putative	AT2G02000 /// AT2G02010	0.0270071	11.9157
260693_at	proton-dependent oligopeptide transport (POT) family protein	AT1G32450	0.015319	11.8849
252131_at	AAA-type ATPase family protein	AT3G50930	0.0434812	11.8307
258787_at	U-box domain-containing protein	AT3G11840	0.0433468	11.2821
251884_at	embryo-abundant protein-related	AT3G54150	0.0471784	10.9992
245209_at	expressed protein	AT5G12340	0.0253423	10.936
247213_at	expressed protein	AT5G64900	0.0243684	10.8901
251096_at	lectin protein kinase, putative	AT5G01550	0.00954257	10.8303
254571_at	hypothetical protein	AT4G19370	0.0322827	10.8036
250090_at	glutamate decarboxylase 1 (GAD 1)	AT5G17330	0.0456886	10.1622
266992_at	seven transmembrane MLO family protein / MLO-like protein 12 (MLO12)	AT2G39200	0.0393332	9.67529
250796_at	expressed protein	AT5G05300	0.0483673	9.56533
257824_at	auxin-responsive family protein	AT3G25290	0.0117696	9.51905
264186_at	esterase/lipase/thioesterase family protein	AT1G54570	0.0175152	9.4684
253101_at	cytochrome P450 81F1 (CYP81F1) (CYP91A2)	AT4G37430	0.0118625	9.35574
264757_at	S-locus lectin protein kinase family protein	AT1G61360	0.0450104	9.00648
258815_at	short-chain dehydrogenase/reductase (SDR) family protein	AT3G04000	0.0109483	8.82176
252984_at	mannitol dehydrogenase, putative (ELI3-2)	AT4G37990	0.025205	8.65036
246988_at	armadillo/beta-catenin repeat family protein / U-box domain-containing protein	AT5G67340	0.0171377	8.6316
265067_at	glutaredoxin family protein	AT1G03850	0.0258586	8.60314
254229_at	expressed protein	AT4G23610	0.0260384	8.4985
249527_at	proline oxidase, putative / osmotic stress-responsive proline dehydrogenase, put	AT5G38710	0.00919266	8.49242
258167_at	UDP-glucosyltransferase, putative	AT3G21560	0.0119257	8.36451
259443_at	chitinase, putative	AT1G02360	0.0154824	8.20317
263845_at	phenylalanine ammonia-lyase 1 (PAL1)	AT2G37040	0.0323712	8.04152
247177_at	expressed protein	AT5G65300	0.0268996	7.9893
262942_at	LEM3 (ligand-effect modulator 3) family protein / CDC50 family protein	AT1G79450	0.0190099	7.89906
263363_at	late embryogenesis abundant domain-containing protein / LEA domain-containing pr	AT2G03850	0.0239928	7.77903
259479_at	expressed protein	AT1G19020	0.0497417	7.71098
248932_at	proton-dependent oligopeptide transport (POT) family protein	AT5G46050	0.0371672	7.70218
266167_at	proteaseI (pfpI)-like protein (YLS5)	AT2G38860	0.0342614	7.546
264777_at	L-allo-threonine aldolase-related	AT1G08630	0.0482793	7.42961
262047_at	lactoylglutathione lyase family protein / glyoxalase I family protein	AT1G80160	0.0473675	7.4246
259133_at	sugar transporter, putative	AT3G05400	0.0154527	7.36508
259213_at	protein kinase family protein	AT3G09010	0.038142	7.35687
246197_at	caltractin, putative / centrin, putative	AT4G37010	0.0311555	7.31831
265670_s_at	expressed protein	AT2G32190 /// AT2G32210	0.0284291	7.26286
246858_at	leucine-rich repeat family protein / protein kinase family protein	AT5G25930	0.032811	7.23077
246228_at	peroxidase, putative	AT4G36430	0.0458932	7.15254
246214_at	heat shock factor protein 4 (HSF4) / heat shock transcription factor 4 (HSTF4)	AT4G36990	0.00912056	7.14445
257951_at	expressed protein	AT3G21700	0.0186737	7.00932
257632_at	cytochrome P450 71B21, putative (CYP71B21)	AT3G26190	0.0134778	6.91345
264635_at	expressed protein	AT1G65500	0.0245762	6.89955
246821_at	calmodulin-binding protein	AT5G26920	0.0469995	6.87068
257846_at	expressed protein	AT3G12910	0.0469544	6.79271
257763_s_at	disease resistance family protein	AT3G23110 /// AT3G23120	0.0284446	6.72697
264000_at	mitochondrial substrate carrier family protein	AT2G22500	0.0465573	6.57131
258682_at	serine/threonine protein kinase (PK19)	AT3G08720	0.0216528	6.56449
254598_at	xyloglucan:xyloglucosyl transferase, putative / xyloglucan endotransglycosylase,	AT4G18990	0.0169181	6.50346
265853_at	zinc finger (C3HC4-type RING finger) family protein	AT2G42360	0.0354432	6.47768
263515_at	expressed protein	AT2G21640	0.038572	6.47724
245038_at	patatin, putative	AT2G26560	0.0368986	6.41889
252133_at	expressed protein	AT3G50900	0.0353496	6.3062
267226_at	expressed protein	AT2G44010	0.019918	6.29137
245738_at	nucellin protein, putative	AT1G44130	0.0118625	6.24663
256014_at	senescence-associated protein-related	AT1G19200	0.0312131	6.18312
259655_at	disease resistance response protein-related/ dirigent protein-related	AT1G55210	0.0339344	6.12859
254318_at	embryo-abundant protein-related	AT4G22530	0.0486396	6.12478
256186_at	4-coumarate--CoA ligase 1 / 4-coumaroyl-CoA synthase 1 (4CL1)	AT1G51680	0.0236264	5.92244
254265_s_at	receptor-like protein kinase 5 (RLK5)	AT4G23140 /// AT4G23160	0.0499652	5.87012
250580_at	glutamate dehydrogenase 2 (GDH2)	AT5G07440	0.0201995	5.76136
265200_s_at	UDP-glucoronosyl/UDP-glucosyl transferase family protein	AT2G36790 /// AT2G36800	0.02553	5.75804
260179_at	kinase-related	AT1G70690	0.0192477	5.75486
255521_at	sucrose synthase, putative / sucrose-UDP glucosyltransferase, putative	AT4G02280	0.0120827	5.73487
251895_at	class IV chitinase (CHIV)	AT3G54420	0.0270979	5.64776
262357_at	jacalin lectin family protein	AT1G73040	0.037596	5.61301
259211_at	alpha 1,4-glycosyltransferase family protein / glycosyltransferase sugar-binding	AT3G09020	0.0498598	5.56351
253052_at	cytochrome P450, putative	AT4G37310	0.0231895	5.43998
248563_at	UDP-glucoronosyl/UDP-glucosyl transferase family protein	AT5G49690	0.012833	5.4126
259705_at	no apical meristem (NAM) family protein	AT1G77450	0.0136803	5.37641
256436_at	expressed protein	AT3G11150	0.00853858	5.34916
260023_at	gibberellin 2-oxidase / GA2-oxidase (GA2OX2)	AT1G30040	0.0136803	5.29996
262882_at	cytochrome P450, putative	AT1G64900	0.035512	5.19389
246145_at	peroxidase, putative	AT5G19880	0.0330532	5.1812
266097_at	SOUL heme-binding family protein	AT2G37970	0.0236264	5.08774
245840_at	expressed protein	AT1G58420	0.0251106	5.08443
261413_at	protein phosphatase 2C family protein / PP2C family protein	AT1G07630	0.0252926	5.01722
255011_at	cytochrome c, putative	AT4G10040	0.0478037	4.9539
266832_at	protein kinase family protein	AT2G30040	0.0131387	4.94201
265674_at	expressed protein	AT2G32190 /// AT2G32210	0.0463442	4.91574
254416_at	S-locus protein kinase, putative (ARK3)	AT4G21380	0.0482206	4.86112
253097_at	cytochrome P450 family protein	AT4G37320	0.0330518	4.84861
260243_at	expressed protein	AT1G63720	0.0288531	4.82208
252068_at	strictosidine synthase family protein	AT3G51440	0.0347412	4.76291
252214_at	AP2 domain-containing transcription factor, putative	AT3G50260	0.0284291	4.74764
251975_at	cell division cycle protein 48, putative / CDC48, putative	AT3G53230	0.0461273	4.72324
260276_at	VQ motif-containing protein	AT1G80450	0.0265442	4.70091
250695_at	lectin protein kinase family protein	AT5G06740	0.0362827	4.69996
251706_at	integral membrane family protein / nodulin MtN21-related	AT3G56620	0.00903042	4.68018
246912_at	exostosin family protein	AT5G25820	0.0307622	4.65002
247333_at	flavonol synthase, putative	AT5G63600	0.0221797	4.63487
249494_at	transferase family protein	AT5G39050	0.028093	4.59368
248230_at	VQ motif-containing protein	AT5G53830	0.0199279	4.57185
255881_at	phosphomannose isomerase, putative (DIN9)	AT1G67070	0.0474325	4.50156
256583_at	glutaredoxin family protein	AT3G28850	0.0280927	4.40706
252200_at	transferase family protein	AT3G50280	0.0460589	4.3955
251272_at	homeobox-leucine zipper protein 12 (HB-12) / HD-ZIP transcription factor 12	AT3G61890	0.0405953	4.39429
253060_at	VQ motif-containing protein	AT4G37710	0.0289102	4.37711
248918_at	senescence-specific SAG12 protein (SAG12) / cysteine proteinase, putative	AT5G45890	0.0105184	4.35679
247312_at	copine-related	AT5G63970	0.00954257	4.35479
259596_at	auxin-responsive GH3 family protein	AT1G28130	0.0260384	4.33678
254271_at	protein kinase family protein	AT4G23150	0.0260384	4.33256
248713_at	kelch repeat-containing protein	AT5G48180	0.0256418	4.30319
250385_at	aspartate aminotransferase, chloroplast / transaminase A (ASP3) (YLS4)	AT5G11520	0.020394	4.27792
257670_at	expressed protein	AT3G20340	0.0271676	4.25787
264365_s_at	extracellular dermal glycoprotein, putative / EDGP, putative	AT1G03220 /// AT1G03230	0.0340108	4.23655
257333_at	---	---	0.0215296	4.23546
259979_at	expressed protein	AT1G76600	0.0272946	4.23029
255923_at	SEC14 cytosolic factor family protein / phosphoglyceride transfer family protein	AT1G22180	0.0383589	4.22877
266761_at	short-chain dehydrogenase/reductase (SDR) family protein	AT2G47130	0.032751	4.15131
258259_s_at	esterase/lipase/thioesterase family protein	AT3G26820 /// AT3G26840	0.00853858	4.12128
267181_at	aldo/keto reductase family protein	AT2G37760	0.0206415	4.09158
267496_at	lipase class 3 family protein	AT2G30550	0.0119257	4.08206
259235_at	expressed protein	AT3G11600	0.0315219	4.07918
265024_at	expressed protein	AT1G24600	0.02553	4.03765
251621_at	protein kinase, putative	AT3G57700	0.0190099	4.00972
258282_at	hydroxyproline-rich glycoprotein family protein	AT3G26910	0.0412214	4.00435
248162_at	quinone reductase, putative	AT5G54500	0.0178036	4.00336
261933_at	2-dehydro-3-deoxyphosphoheptonate aldolase, putative / 3-deoxy-D-arabino-heptulo	AT1G22410	0.0246781	3.99413
266327_at	homeobox-leucine zipper protein 7 (HB-7) / HD-ZIP transcription factor 7	AT2G46680	0.0259577	3.94441
263931_at	expressed protein	AT2G36220	0.0386553	3.93841
261077_at	protein phosphatase 2C, putative / PP2C, putative	AT1G07430	0.0159887	3.91526
259244_at	zinc finger (B-box type) family protein	AT3G07650	0.0292012	3.88123
267385_at	DC1 domain-containing protein	AT2G44380	0.0192477	3.87565
261973_at	WD-40 repeat family protein	AT1G64610	0.0144302	3.86661
258805_at	glycosyl hydrolase family 17 protein	AT3G04010	0.014214	3.85797
264638_at	flowering locus T protein (FT)	AT1G65480	0.0480462	3.85051
267470_at	trans-cinnamate 4-monooxygenase / cinnamic acid 4-hydroxylase (C4H) (CA4H) / cyt	AT2G30490	0.0492353	3.82492
251786_at	MAP kinase phosphatase (MKP1)	AT3G55270	0.0175569	3.7997
251839_at	patatin-related	AT3G54950	0.0175569	3.7997
264773_at	disease resistance-responsive family protein	AT1G22900	0.0493788	3.78896
247297_at	peroxidase, putative	AT5G64100	0.0476149	3.777
261651_at	interferon-related developmental regulator family protein / IFRD protein family	AT1G27760	0.0237352	3.75449
249306_at	zinc finger (C3HC4-type RING finger) family protein	AT5G41400	0.0400797	3.74775
256366_at	serine/threonine protein kinase family protein	AT1G66880	0.0288742	3.74735
253277_at	cinnamyl-alcohol dehydrogenase, putative	AT4G34230	0.0139171	3.70198
259418_at	phospholipid/glycerol acyltransferase family protein	AT1G02390	0.0120827	3.6769
254014_at	ankyrin repeat family protein / BTB/POZ domain-containing protein	AT4G26120	0.0383745	3.67597
262653_at	2-oxoglutarate-dependent dioxygenase, putative	AT1G14130	0.00716405	3.64131
256922_at	oxidoreductase, 2OG-Fe(II) oxygenase family protein	AT3G19010	0.0361012	3.61767
246909_at	expressed protein	AT5G25770	0.0386511	3.60587
259952_at	disease resistance family protein / LRR family protein	AT1G71400	0.0225617	3.59739
256829_at	expressed protein	AT3G22850	0.0192477	3.58898
252097_at	expressed protein	AT3G51090	0.00853858	3.54873
246842_at	expressed protein	AT5G26731	0.0203445	3.54602
257940_at	UDP-glucoronosyl/UDP-glucosyl transferase family protein	AT3G21790	0.0118625	3.54304
253987_at	phosphofructokinase family protein	AT4G26270	0.0345136	3.53925
247554_at	exocyst subunit EXO70 family protein	AT5G61010	0.0496113	3.5229
246429_at	heavy-metal-associated domain-containing protein / copper chaperone (CCH)-relate	AT5G17450	0.0469995	3.50758
261957_at	Cys/Met metabolism pyridoxal-phosphate-dependent enzyme family protein	AT1G64660	0.0299911	3.50547
251207_at	expressed protein	AT3G63050	0.0247741	3.45676
255844_at	protein kinase family protein / peptidoglycan-binding LysM domain-containing pro	AT2G33580	0.0328708	3.44188
248335_at	MATE efflux protein-related	AT5G52450	0.0212141	3.39651
247912_at	AAA-type ATPase family protein	AT5G57480	0.0313205	3.38581
246982_s_at	hypothetical protein	AT2G10560 /// AT5G04860	0.030481	3.35918
260648_at	zinc finger (C3HC4-type RING finger) family protein	AT1G08050	0.023198	3.35875
246620_at	cytochrome P450 81D1 (CYP81D1) (CYP91A1)	AT5G36220	0.0240164	3.35683
264223_s_at	lectin protein kinase family protein	AT1G67520 /// AT3G16030	0.0467956	3.3476
263180_at	inosine-uridine preferring nucleoside hydrolase family protein	AT1G05620	0.00942498	3.33333
246099_at	plastocyanin-like domain-containing protein	AT5G20230	0.0245099	3.31418
253779_at	leucine-rich repeat transmembrane protein kinase, putative	AT4G28490	0.0349737	3.30428
250293_s_at	auxin-responsive GH3 family protein	AT5G13360 /// AT5G13370	0.039918	3.29801
255926_at	AP2 domain-containing transcription factor, putative	AT1G22190	0.0349103	3.25866
265720_at	yippee family protein	AT2G40110	0.034146	3.24663
264614_s_at	aldehyde oxidase, putative	AT1G02590 /// AT1G04580	0.00942498	3.20103
259043_at	armadillo/beta-catenin repeat family protein	AT3G03440	0.0196059	3.19462
266100_at	expressed protein	AT2G37980	0.0225368	3.18788
264766_at	S-locus lectin protein kinase family protein	AT1G61420	0.0380916	3.18199
252450_s_at	leucine-rich repeat transmembrane protein kinase, putative	AT3G47090 /// AT3G47580	0.0328506	3.1738
253473_at	protein kinase family protein	AT4G32250	0.0288531	3.17257
264458_at	expressed protein	AT1G10410	0.00887269	3.16726
263419_at	protein kinase, putative	AT2G17220	0.0172704	3.13419
253458_at	octicosapeptide/Phox/Bem1p (PB1) domain-containing protein / tetratricopeptide r	AT4G32070	0.0214737	3.11017
259884_at	armadillo/beta-catenin repeat family protein / U-box domain-containing protein	AT1G76390	0.00853858	3.11016
260567_at	UDP-glucoronosyl/UDP-glucosyl transferase family protein	AT2G43820	0.0197042	3.10839
266126_at	matrix metalloproteinase	AT2G45040	0.0232294	3.10137
261674_at	ketose-bisphosphate aldolase class-II family protein	AT1G18270	0.0254148	3.0942
246607_at	lectin protein kinase family protein	AT5G35370	0.0445219	3.08917
253534_at	cytochrome P450 83B1 (CYP83B1)	AT4G31500	0.0489101	3.08051
253609_at	ATPase 2, plasma membrane-type, putative / proton pump 2, putative / proton-expo	AT4G30190	0.0119524	3.06286
260884_at	expressed protein	AT1G29240	0.0490417	3.06164
250306_at	expressed protein	AT5G12160	0.0187466	3.05966
250483_at	hydrolase, alpha/beta fold family protein	AT5G10300	0.0169651	3.01003
267380_at	thromboxane-A synthase, putative / cytochrome P450 family protein	AT2G26170	0.0417931	2.99301
263502_s_at	ribosomal protein S12 mitochondrial family protein	AT2G07675	0.0212534	2.98286
258610_at	IAA-amino acid hydrolase 1 (ILR1)	AT3G02875	0.0282352	2.98061
267134_at	protein kinase family protein	AT2G23450	0.00413271	2.96694
267624_at	protein kinase, putative	AT2G39660	0.0459499	2.96275
247199_at	bZIP family transcription factor (TGA1)	AT5G65210	0.0349666	2.96026
260943_at	thioredoxin H-type 5 (TRX-H-5) (TOUL)	AT1G45145	0.019382	2.95288
250158_at	expressed protein	AT5G15190	0.0260618	2.9433
247176_at	acyl-CoA oxidase (ACX2)	AT5G65110	0.0211016	2.92531
264887_at	major latex protein-related / MLP-related	AT1G23120	0.0212545	2.92255
267266_at	NRAMP metal ion transporter 3 (NRAMP3)	AT2G23150	0.00919266	2.9219
253276_at	caffeoyl-CoA 3-O-methyltransferase, putative	AT4G34050	0.0203731	2.91776
246042_at	cinnamyl-alcohol dehydrogenase, putative (CAD)	AT5G19440	0.0487657	2.90372
253630_at	AFG1-like ATPase family protein	AT4G30490	0.014491	2.88018
255319_at	disease resistance family protein	AT4G04220	0.0438269	2.85956
265728_at	exostosin family protein	AT2G31990	0.0176661	2.8537
245352_at	UDP-glucoronosyl/UDP-glucosyl transferase family protein	AT4G15490	0.0288742	2.85012
248927_at	autophagy 7 (APG7)	AT5G45900	0.0117921	2.84584
259442_at	glycosyl hydrolase family protein 5 / cellulase family protein / (1-4)-beta-mann	AT1G02310	0.0290559	2.83683
266098_at	protease inhibitor/seed storage/lipid transfer protein (LTP) family protein	AT2G37870	0.0181363	2.83665
261713_at	basic helix-loop-helix (bHLH) protein (RAP-1)	AT1G32640	0.0280322	2.8272
253747_at	lectin protein kinase family protein	AT4G29050	0.0349666	2.81839
247788_at	pfkB-type carbohydrate kinase family protein	AT5G58730	0.0248738	2.80166
264026_at	cold-shock DNA-binding family protein / glycine-rich protein (GRP2)	AT2G21060	0.0343714	2.80149
250724_at	hairpin-responsive protein, putative (HIN1)	AT5G06330	0.0262103	2.78421
265897_at	expressed protein	AT2G25680	0.0279538	2.77816
251144_at	transferase family protein	AT5G01210	0.0387936	2.77239
258683_at	protein kinase family protein	AT3G08760	0.031984	2.76567
259980_at	auxin efflux carrier family protein	AT1G76520	0.042182	2.76458
261551_at	copper-exporting ATPase, putative / responsive-to-antagonist 1, putative / coppe	AT1G63440	0.00919266	2.75894
258679_at	2,3-biphosphoglycerate-independent phosphoglycerate mutase, putative / phosphogl	AT3G08590	0.0397165	2.74225
265660_at	leucine-rich repeat family protein	AT2G25470	0.0202768	2.73871
262607_at	expressed protein	AT1G13990	0.0150481	2.73842
252004_at	purple acid phosphatase (PAP20)	AT3G52780	0.0469198	2.73174
266045_s_at	cytochrome b (MTCYB) (COB) (CYTB)	AT2G07727	0.0176132	2.7313
247287_at	expressed protein	AT5G64230	0.035398	2.73076
266182_at	expressed protein	AT2G02370	0.0175152	2.72832
258752_at	exocyst subunit EXO70 family protein	AT3G09520	0.042354	2.71663
262248_at	oligopeptide transporter OPT family protein	AT1G48370	0.0368425	2.70976
255782_at	transcription factor MONOPTEROS (MP) / auxin-responsive protein (IAA24) / auxin	AT1G19850	0.0439202	2.68551
256170_at	leucine-rich repeat protein kinase, putative	AT1G51790	0.0288531	2.67105
253665_at	hypothetical protein	AT4G30230	0.0334915	2.66988
258555_at	fatty acid multifunctional protein (MFP2)	AT3G06860	0.0127014	2.66126
246789_at	AMP-binding protein, putative	AT5G27600	0.00853858	2.66025
261700_at	expressed protein	AT1G32690	0.0167876	2.65349
254597_at	expressed protein	AT4G18980	0.0236264	2.64233
253866_at	glycosyltransferase family 14 protein / core-2/I-branching enzyme family protein	AT4G27480	0.0135811	2.63679
256060_at	CONSTANS-like protein-related	AT1G07050	0.0253473	2.63607
245064_at	complex 1 family protein / LVR family protein	AT2G39725	0.0294109	2.6345
266775_at	scarecrow transcription factor family protein	AT2G29060	0.0469995	2.62527
257401_at	expressed protein	AT1G23550	0.0184772	2.61577
261525_at	kelch repeat-containing F-box family protein	AT1G14330	0.0179351	2.61504
245168_at	acetyl-CoA C-acyltransferase, putative / 3-ketoacyl-CoA thiolase, putative	AT2G33150	0.016216	2.60813
255728_at	choline transporter-related	AT1G25500	0.0340108	2.60226
261161_at	leucine-rich repeat family protein / protein kinase family protein	AT1G34420	0.0347003	2.59394
254347_at	WRKY family transcription factor	AT4G22070	0.0156834	2.59365
257713_at	succinate dehydrogenase, iron-sulphur subunit, mitochondrial (SDH2-1)	AT3G27380	0.0316413	2.5932
261412_at	L-ascorbate peroxidase 1, cytosolic (APX1)	AT1G07890	0.0420452	2.57637
251722_at	amino acid transporter family protein	AT3G56200	0.0386951	2.57415
251780_s_at	short-chain dehydrogenase/reductase (SDR) family protein	AT3G55290 /// AT3G55310	0.0321992	2.57259
250307_at	expressed protein	AT5G12160 /// AT5G12170	0.035398	2.56829
263570_at	aldehyde oxidase 3 (AAO3)	AT2G27150	0.0333501	2.55732
258524_at	acyl-CoA dehydrogenase-related	AT3G06810	0.0141094	2.5537
247266_at	glycosyl hydrolase family 3 protein	AT5G64570	0.0347412	2.54968
257083_s_at	non-race specific disease resistance protein, putative	AT3G20590 /// AT3G20600	0.0391482	2.5461
250141_at	protein kinase family protein	AT5G14640	0.0161828	2.54158
264543_at	heavy-metal-associated domain-containing protein	AT1G55780	0.0164514	2.52078
246327_at	protein kinase family protein	AT1G16670	0.0179885	2.5159
251379_at	expressed protein	AT3G60680	0.0340108	2.50631
266747_at	kelch repeat-containing F-box family protein	AT2G02870	0.0164286	2.50001
251478_at	calmodulin-binding family protein	AT3G59690	0.00853858	2.49962
258201_at	expressed protein	AT3G13910	0.046942	2.46567
245599_at	zinc finger (C3HC4-type RING finger) family protein	AT4G14220	0.0279538	2.45737
249835_s_at	expressed protein	AT5G23490 /// AT5G23510	0.0492815	2.45224
256677_at	transducin family protein / WD-40 repeat family protein	AT3G52190	0.0141094	2.45196
244906_at	---	---	0.0102323	2.42551
247059_at	UDP-glucoronosyl/UDP-glucosyl transferase family protein	AT5G66690	0.0102323	2.40813
248492_at	expressed protein	AT5G51040	0.00891286	2.40679
265306_at	DENN (AEX-3) domain-containing protein	AT2G20320	0.0274871	2.39859
259231_at	protein phosphatase 2C, putative / PP2C, putative	AT3G11410	0.0450104	2.39314
257700_at	LEM3 (ligand-effect modulator 3) family protein / CDC50 family protein	AT3G12740	0.0171377	2.38316
257621_at	calmodulin-domain protein kinase isoform 9 (CPK9)	AT3G20410	0.0469373	2.36904
250818_at	phospholipid-transporting ATPase 1 / aminophospholipid flippase 1 / magnesium-AT	AT5G04930	0.023892	2.36685
257038_at	longevity-assurance (LAG1) family protein	AT3G19260	0.0472141	2.34462
258525_at	acyl-CoA dehydrogenase-related	AT3G06810	0.0247266	2.33313
248639_at	transferase family protein	AT5G48930	0.0364021	2.32552
257147_at	expressed protein	AT3G27270	0.027987	2.32526
266181_at	glutathione S-transferase zeta 1 (GSTZ1) (GST18)	AT2G02390	0.0194042	2.29785
265385_at	diacylglycerol kinase, putative	AT2G20900	0.0433706	2.29628
257888_at	TENA/THI-4 family protein	AT3G16990	0.0448704	2.29456
246310_at	sulfate transporter (ST1)	AT3G51895	0.0400797	2.28981
263472_at	molybdopterin biosynthesis protein, putative / molybdenum cofactor biosynthesis	AT2G31955	0.0199368	2.28885
263937_at	zinc finger (C3HC4-type RING finger) family protein	AT2G35910	0.0140028	2.2822
253950_at	2-oxoacid dehydrogenase family protein	AT4G26910	0.0425413	2.27133
259937_s_at	ABC transporter family protein	AT1G71330 /// AT3G13080	0.0136803	2.26667
250863_at	F1F0-ATPase inhibitor protein, putative	AT5G04750	0.00853858	2.26175
246832_at	expressed protein	AT5G26600	0.016216	2.25317
267300_at	UDP-glucoronosyl/UDP-glucosyl transferase family protein	AT2G30140	0.00954257	2.25173
247989_at	pyruvate kinase, putative	AT5G56350	0.0283669	2.24888
245319_at	expressed protein	AT4G16146	0.0464828	2.24883
254917_at	fringe-related protein	AT4G11350	0.0351546	2.23654
251475_at	C2 domain-containing protein / GRAM domain-containing protein	AT3G59660	0.0421668	2.23649
264832_at	expressed protein	AT1G03660	0.0255799	2.23487
259701_at	expressed protein	AT1G77770	0.0209531	2.22894
253954_at	aconitate hydratase, cytoplasmic, putative / citrate hydro-lyase/aconitase, puta	AT4G26970	0.0389229	2.21823
259293_at	DNA-binding protein, putative	AT3G11580	0.0469373	2.20856
248353_at	cytochrome P450, putative	AT5G52320	0.00919266	2.2033
247593_at	ABC transporter family protein	AT5G60790	0.0153678	2.19904
245775_at	CBL-interacting protein kinase 23 (CIPK23)	AT1G30270	0.0129972	2.19701
247429_at	galactosyltransferase family protein	AT5G62620	0.0272989	2.19234
248564_at	DNA-binding protein-related	AT5G49700	0.029063	2.17401
247304_at	amino acid transporter 4, putative (AAP4)	AT5G63850	0.0356185	2.15492
251684_at	expressed protein	AT3G56410	0.0483945	2.14952
254879_at	expressed protein	AT4G11670	0.0139582	2.14852
260913_at	S-adenosylmethionine synthetase 1 (SAM1)	AT1G02500	0.0457089	2.14846
254167_at	CBL-interacting protein kinase 8 (CIPK8)	AT4G24400	0.0168799	2.14486
266154_at	cytochrome P450, putative	AT2G12190	0.0334339	2.13916
265735_at	fructose-bisphosphate aldolase, putative	AT2G01140	0.0362827	2.11734
251063_at	protein kinase, putative	AT5G01850	0.0123276	2.11415
247138_at	3-dehydroquinate synthase, putative	AT5G66120	0.039519	2.11358
252303_at	expressed protein	AT3G49210	0.0105184	2.11155
260042_at	membrane protein, putative	AT1G68820	0.0489269	2.10829
245769_at	sugar transporter family protein	AT1G30220	0.0095962	2.10172
262188_at	galactosyltransferase family protein	AT1G77810	0.0189472	2.10108
264053_at	kinase interacting protein-related	AT2G22560	0.0274499	2.09895
253872_at	no apical meristem (NAM) family protein (RD26)	AT4G27410	0.0435827	2.09705
265868_at	zinc finger (C2H2 type) family protein	AT2G01650	0.0283127	2.08886
253257_at	extra-large guanine nucleotide binding protein, putative / G-protein, putative	AT4G34390	0.0220682	2.07075
253789_at	alcohol oxidase-related	AT4G28570	0.0231804	2.07025
252075_at	saposin B domain-containing protein	AT3G51730	0.0306779	2.06811
254549_at	glutathione S-transferase-related	AT4G19880	0.0379718	2.06454
262459_at	porin family protein	AT1G50400	0.0274871	2.0609
260936_at	expressed protein	AT1G45150	0.0161828	2.05831
258085_at	regulator of chromosome condensation (RCC1) family protein	AT3G26100	0.0201029	2.05754
263548_at	glycine-rich RNA-binding protein (GRP7)	AT2G21660	0.0153196	2.05601
258133_at	ethylene-responsive transcriptional coactivator, putative	AT3G24500	0.034032	2.04317
263583_at	isocitrate dehydrogenase subunit 2 / NAD+ isocitrate dehydrogenase subunit 2	AT2G17130	0.0400797	2.04179
258162_at	dihydroorotate dehydrogenase family protein / dihydroorotate oxidase family prot	AT3G17810	0.0342446	2.04128
247389_at	CBS domain-containing protein / octicosapeptide/Phox/Bemp1 (PB1) domain-containi	AT5G63490	0.0349666	2.04041
267314_at	myosin heavy chain-related	AT2G34730	0.031201	2.0374
265034_at	basic helix-loop-helix (bHLH) family protein	AT1G61660	0.0192477	2.03019
245273_at	expressed protein	AT4G14950	0.0233317	2.02768
247506_at	RNA recognition motif (RRM)-containing protein	AT5G61960	0.00912056	2.02727
264107_s_at	leucine-rich repeat family protein / protein kinase family protein	AT2G13790 /// AT2G13800	0.0187157	2.0215
261154_at	lipid-binding serum glycoprotein family protein	AT1G04970	0.0296134	2.02026
265945_at	FAD-binding domain-containing protein / cytokinin oxidase family protein	AT2G19500	0.0136803	2.01876
257024_at	calcium-dependent protein kinase, putative / CDPK, putative	AT3G19100	0.0382941	2.00301
261398_at	sodium proton exchanger, putative (NHX6)	AT1G79610	0.0163062	2.00002
259971_at	SPL1-Related3 protein (SPL1R3)	AT1G76580	0.0407756	-2.00029
245985_at	peptidyl-prolyl cis-trans isomerase cyclophilin-type family protein	AT5G13120	0.0275309	-2.00214
266293_at	tropinone reductase, putative / tropine dehydrogenase, putative	AT2G29360	0.0118625	-2.00294
245877_at	GCN5-related N-acetyltransferase (GNAT) family protein	AT1G26220	0.0349666	-2.00317
259794_at	myosin heavy chain-related	AT1G64330	0.0186935	-2.00383
246154_at	plastid-lipid associated protein PAP-related / fibrillin-related	AT5G19940	0.0143086	-2.00384
267355_at	LIM domain-containing protein	AT2G39900	0.0349647	-2.00513
252975_s_at	expressed protein	AT4G38430	0.0119257	-2.00587
246198_at	geranylgeranyl pyrophosphate synthase (GGPS1) / GGPP synthetase / farnesyltranst	AT4G36810	0.0303746	-2.00967
266495_at	cycloartenol synthase (CAS1) / 2,3-epoxysqualene--cycloartenol cyclase / (S)-2,3	AT2G07050	0.019382	-2.00995
245290_at	armadillo/beta-catenin repeat family protein	AT4G16490	0.0372891	-2.01021
258295_at	plastid-lipid associated protein PAP / fibrillin family protein	AT3G23400	0.0434812	-2.01149
262412_at	14-3-3 protein GF14 omicron (GRF11)	AT1G34760	0.0222398	-2.01439
267601_at	expressed protein	AT2G32980	0.0166461	-2.01516
260370_at	porphobilinogen synthase, putative / delta-aminolevulinic acid dehydratase, puta	AT1G69740	0.0135452	-2.01537
260457_at	expressed protein	AT1G72480	0.0152891	-2.01603
247585_at	expressed protein	AT5G60680	0.0290559	-2.01663
248449_at	expressed protein	AT5G51110	0.00954257	-2.01827
255978_at	expressed protein	AT1G34010	0.010729	-2.02039
261165_at	dihydrolipoamide S-acetyltransferase, putative	AT1G34430	0.015628	-2.02369
254355_at	ribosomal protein L7Ae/L30e/S12e/Gadd45 family protein	AT4G22380	0.0486194	-2.0243
262157_at	biotin/lipoyl attachment domain-containing protein	AT1G52670	0.0177919	-2.02749
259577_at	ATP-dependent protease La (LON) domain-containing protein	AT1G35340	0.0273005	-2.02825
244992_s_at	---	---	0.0176746	-2.03033
263920_at	expressed protein	AT2G36410	0.02553	-2.03387
257175_s_at	cyclopropane-fatty-acyl-phospholipid synthase family protein	AT3G23470 /// AT3G23480	0.0168799	-2.03439
252878_at	mitochondrial substrate carrier family protein	AT4G39460	0.0143086	-2.03733
252929_at	fructose-bisphosphate aldolase, putative	AT4G38970	0.0134282	-2.03854
266929_at	DNA-binding family protein	AT2G45850	0.0141094	-2.03917
260995_at	expressed protein	AT1G12120	0.0136803	-2.04093
257198_at	basic helix-loop-helix (bHLH) family protein	AT3G23690	0.0212685	-2.04179
245930_at	transcriptional coactivator p15 (PC4) family protein	AT5G09240	0.0499163	-2.04297
256698_at	expressed protein	AT3G20680	0.0231599	-2.04452
267262_at	sinapoylglucose:malate sinapoyltransferase (SNG1)	AT2G22990	0.0364021	-2.04486
261944_at	expressed protein	AT1G64650	0.0301317	-2.04722
260044_at	immunophilin / FKBP-type peptidyl-prolyl cis-trans isomerase family protein	AT1G73655	0.0141094	-2.04985
257172_at	S1 RNA-binding domain-containing protein	AT3G23700	0.0265442	-2.05364
266608_at	shikimate kinase-related	AT2G35500	0.0288586	-2.05408
263624_at	ferredoxin thioredoxin reductase catalytic beta chain family protein	AT2G04700	0.0249601	-2.05458
262721_at	thioredoxin family protein	AT1G43560	0.0223419	-2.05786
247201_at	ribosomal protein L29 family protein	AT5G65220	0.024148	-2.05918
245017_at	---	---	0.0189015	-2.06106
244984_at	---	---	0.0386645	-2.06263
254502_at	ribulose-1,5 bisphosphate carboxylase/oxygenase large subunit N-methyltransferas	AT4G20130	0.0217982	-2.06339
257856_at	expressed protein	AT3G12930	0.00853858	-2.0691
249087_at	ERF domain protein 9 (ERF9)	AT5G44210	0.0475002	-2.07252
266591_at	expressed protein	AT2G46225	0.0468676	-2.07608
264185_at	thylakoid lumen 18.3 kDa protein	AT1G54780	0.0119792	-2.07838
262952_at	expressed protein	AT1G75770	0.0228865	-2.08488
247380_at	4-coumarate--CoA ligase family protein / 4-coumaroyl-CoA synthase family protein	AT5G63380	0.0270833	-2.08625
263678_at	aldo/keto reductase family protein	AT1G04420	0.047362	-2.0884
256856_at	expressed protein	AT3G15110	0.0364085	-2.09209
265844_at	leucine-rich repeat transmembrane protein kinase, putative	AT2G35620	0.0349289	-2.09223
264799_at	violaxanthin de-epoxidase precursor, putative (AVDE1)	AT1G08550	0.0212534	-2.09643
257642_at	basic helix-loop-helix (bHLH) family protein	AT3G25710	0.0232294	-2.09981
266636_at	glycine cleavage system H protein 1, mitochondrial (GDCSH) (GCDH)	AT2G35370	0.0184674	-2.10308
259287_at	rac GTPase activating protein, putative	AT3G11490	0.0202768	-2.10432
246434_at	root cap 1 (RCP1)	AT5G17520	0.0288531	-2.10438
246443_at	expressed protein	AT5G17620	0.0180184	-2.10833
260229_at	zinc finger (C3HC4-type RING finger) family protein	AT1G74370	0.0255881	-2.10991
256483_at	putrescine-binding periplasmic protein-related	AT1G31410	0.0214152	-2.10995
255829_at	potassium transporter, putative (KT2)	AT2G40540	0.00912056	-2.11015
255933_at	rhomboid family protein	AT1G12750	0.0435827	-2.11085
246517_at	plastid-specific 30S ribosomal protein 3, putative / PSRP-3, putative	AT5G15760	0.0192477	-2.11419
265415_at	expressed protein	AT2G20890	0.0164205	-2.11842
260531_at	long-chain-fatty-acid--CoA ligase family protein / long-chain acyl-CoA synthetas	AT2G47240	0.0276603	-2.1191
259688_at	rhomboid family protein	AT1G63120	0.0379743	-2.12107
244978_at	---	---	0.0117696	-2.12318
244939_at	---	---	0.0439202	-2.12709
258128_at	signal peptidase I family protein	AT3G24590	0.0212534	-2.12739
267172_at	expressed protein	AT2G37660	0.0238875	-2.1277
267430_at	chaperone protein dnaJ-related	AT2G34860	0.0357133	-2.12854
256676_at	protein tyrosine phosphatase/kinase interaction sequence protein (PTPKIS1)	AT3G52180	0.0434812	-2.13063
251387_at	expressed protein	AT3G60810	0.046277	-2.13327
261536_at	K+ efflux antiporter, putative (KEA1)	AT1G01790	0.0284291	-2.13438
262166_at	myb family transcription factor	AT1G74840	0.0250671	-2.13454
246420_at	expressed protein	AT5G16870	0.0216295	-2.1347
251118_at	chloroplast inner envelope membrane protein, putative (APG1)	AT3G63410	0.025051	-2.1362
266509_at	DegP2 protease (DEGP2)	AT2G47940	0.0179662	-2.13979
263705_at	inositol monophosphatase family protein	AT1G31190	0.0282026	-2.14405
250906_at	1,4-alpha-glucan branching enzyme / starch branching enzyme class II (SBE2-2)	AT5G03650	0.0166807	-2.14623
252130_at	oxygen-evolving enhancer protein, chloroplast, putative / 33 kDa subunit of oxyg	AT3G50820	0.0136803	-2.14809
261746_at	expressed protein	AT1G08380	0.00919266	-2.14932
264381_at	ribonuclease HII family protein	AT2G25100	0.035398	-2.1501
261540_at	expressed protein	AT1G63610	0.0172867	-2.15022
246019_at	pentatricopeptide (PPR) repeat-containing protein / CBS domain-containing protei	AT5G10690	0.0239928	-2.15103
247601_at	Dof-type zinc finger domain-containing protein	AT5G60850	0.0349666	-2.15221
254117_at	expressed protein	AT4G24750	0.0276795	-2.15365
255567_at	expressed protein	AT4G01150	0.0132901	-2.15543
258285_at	photosystem I reaction center subunit VI, chloroplast, putative / PSI-H, putativ	AT3G16140	0.00919266	-2.15585
245790_at	glycerol-3-phosphate acyltransferase, chloroplast (ATS1)	AT1G32200	0.019382	-2.16556
263048_s_at	expressed protein	AT2G05310 /// AT4G13500	0.0187421	-2.1668
253722_at	zinc finger (CCCH-type) family protein	AT4G29190	0.0203731	-2.16723
250879_at	dehydration-responsive protein-related	AT5G04060	0.0238667	-2.16832
261782_at	high mobility group (HMG1/2) family protein / ARID/BRIGHT DNA-binding domain-con	AT1G76110	0.0239032	-2.1685
247856_at	leucine-rich repeat transmembrane protein kinase, putative	AT5G58300	0.0293464	-2.16867
250649_at	thioredoxin family protein	AT5G06690	0.0179351	-2.16922
258390_at	leucine-rich repeat family protein	AT3G15410	0.0120698	-2.17046
261078_at	50S ribosomal protein L4, chloroplast (CL4)	AT1G07320	0.0129642	-2.17221
253272_at	stress enhanced protein 1 (SEP1)	AT4G34190	0.0332203	-2.17376
244979_at	---	---	0.00716405	-2.17605
245845_at	protein kinase family protein	AT1G26150	0.0135452	-2.18224
251676_at	expressed protein	AT3G57320	0.0327396	-2.19016
260236_at	geranylgeranyl reductase	AT1G74470	0.00853858	-2.19094
247450_at	invertase/pectin methylesterase inhibitor family protein / DC 1.2 homolog (FL5-2	AT5G62350	0.0210803	-2.19253
258244_at	expressed protein	AT3G27770	0.0105184	-2.19477
254298_at	expressed protein	AT4G22890	0.0237068	-2.19792
255886_at	plastocyanin	AT1G20340	0.00996958	-2.2051
266942_at	expressed protein	AT2G18990	0.0390702	-2.21108
260412_at	alpha-amylase, putative / 1,4-alpha-D-glucan glucanohydrolase, putative	AT1G69830	0.00853858	-2.21999
247320_at	photosystem I reaction center subunit PSI-N, chloroplast, putative / PSI-N, puta	AT5G64040	0.0110293	-2.22122
253264_at	protein kinase, putative	AT4G33950	0.00912056	-2.22261
253612_at	ribitol kinase, putative	AT4G30310	0.0106503	-2.22363
257816_at	glycosyl transferase family 8 protein	AT3G25140	0.0153867	-2.22688
263914_at	expressed protein	AT2G36400	0.0498892	-2.22759
251919_at	armadillo/beta-catenin repeat family protein	AT3G53800	0.0363604	-2.23056
244986_at	---	---	0.038142	-2.23119
261273_at	expressed protein	AT1G26650	0.0346983	-2.23187
246548_at	heavy-metal-associated domain-containing protein	AT5G14910	0.0143086	-2.23214
253802_at	expressed protein	AT4G28180	0.0118625	-2.2348
250752_at	cytochrome P450 90A1 (CYP90A1) (CYP90) (CPD)	AT5G05690	0.0199279	-2.23625
246110_at	SOUL heme-binding family protein	AT5G20140	0.038142	-2.23654
253189_at	nucleotide-sugar transporter family protein	AT4G35335	0.0349666	-2.23821
247376_at	nucleotide diphosphate kinase II, chloroplast (NDPK2)	AT5G63310	0.00954257	-2.23825
256612_at	expressed protein	AT3G29280	0.0190099	-2.2408
265480_at	cold-acclimation protein, putative (FL3-5A3)	AT2G15970	0.0433352	-2.24193
262580_at	CBS domain-containing protein	AT1G15330	0.0282436	-2.2447
247826_at	glycosyl hydrolase family 17 protein	AT5G58480	0.0120827	-2.2454
262610_at	mitochondrial substrate carrier family protein	AT1G14140	0.00716405	-2.24787
251193_at	peptide chain release factor, putative	AT3G62910	0.0299993	-2.24861
263014_at	expressed protein	AT1G23400	0.0124262	-2.24942
247830_at	glutaredoxin family protein	AT5G58530	0.0370823	-2.25107
258607_at	thioredoxin, putative	AT3G02730	0.0230244	-2.25107
250107_at	SPX (SYG1/Pho81/XPR1) domain-containing protein	AT5G15330	0.0282436	-2.2523
245003_at	---	---	0.0141094	-2.25452
244996_at	---	---	0.016216	-2.25549
247128_at	heavy-metal-associated domain-containing protein	AT5G66110	0.0252926	-2.25574
250444_at	glycosyl hydrolase family 3 protein	AT5G10560	0.0142417	-2.25717
256309_at	photosystem I reaction center subunit psaK, chloroplast, putative / photosystem	AT1G30380	0.00954257	-2.26079
252409_at	bundle-sheath defective protein 2 family / bsd2 family	AT3G47650	0.0131002	-2.26168
244980_at	---	---	0.0125374	-2.26494
258086_at	dihydrolipoamide S-acetyltransferase (LTA2)	AT3G25860	0.0183607	-2.26583
245150_at	photolyase/blue light photoreceptor (PHR2)	AT2G47590	0.0171377	-2.26635
257672_at	expressed protein	AT3G20300	0.0475328	-2.26982
260056_at	methyltransferase-related	AT1G78140	0.0333501	-2.27222
253190_at	Nucleotide-sugar transporter/ sugar porter	---	0.0134282	-2.27695
266671_at	anthranilate synthase, alpha subunit, component I-2 (ASA2)	AT2G29690	0.0147716	-2.27829
259163_at	protein kinase, putative	AT3G01490	0.0214283	-2.27884
244936_at	---	---	0.0120458	-2.28027
260902_at	mutase family protein	AT1G21440	0.0448711	-2.28111
263737_at	expressed protein	AT1G60010	0.0177675	-2.28588
261206_at	S1 RNA-binding domain-containing protein	AT1G12800	0.0190099	-2.29028
250498_at	malate dehydrogenase, glyoxysomal	AT5G09660	0.0364039	-2.29234
259882_at	transporter-related	AT1G76670	0.0139171	-2.29279
251934_at	ankyrin repeat family protein	AT3G54070	0.0177701	-2.29308
262172_at	ribosomal protein S9 (RPS9)	AT1G74970	0.0116814	-2.29411
248634_at	tRNA synthetase class I (I, L, M and V) family protein	AT5G49030	0.019672	-2.29662
255603_at	glycosyl hydrolase family 18 protein	AT4G01040	0.00919266	-2.29977
252318_at	glutamate-1-semialdehyde 2,1-aminomutase 2 (GSA 2) / glutamate-1-semialdehyde am	AT3G48730	0.0345136	-2.30433
266022_at	subtilase family protein	AT2G05920	0.0329608	-2.30506
245016_at	---	---	0.00954257	-2.30852
260566_at	cysteine synthase, chloroplast / O-acetylserine (thiol)-lyase / O-acetylserine s	AT2G43750	0.0190099	-2.3086
259578_at	expressed protein	AT1G27990	0.034032	-2.3136
265704_at	expressed protein	AT2G03420	0.0262863	-2.31402
254669_at	protease HhoA, chloroplast (SPPA) (HHOA)	AT4G18370	0.0251214	-2.3156
258263_at	expressed protein	AT3G15780	0.0433397	-2.31903
254218_at	leucine-rich repeat transmembrane protein kinase, putative	AT4G23740	0.0134778	-2.32042
246294_at	expressed protein	AT3G56910	0.0095962	-2.32106
245644_at	leucine-rich repeat transmembrane protein kinase, putative	AT1G25320	0.0171377	-2.32298
261230_at	tubulin beta-5 chain (TUB5)	AT1G20010	0.00967241	-2.32388
267532_at	expressed protein	AT2G42040	0.0400797	-2.32594
259863_at	expressed protein	AT1G72630	0.00996958	-2.32651
258919_at	expressed protein	AT3G10525	0.0207579	-2.32783
264613_at	biotin/lipoate A/B protein ligase family protein	AT1G04640	0.0135452	-2.3309
264824_at	expressed protein	AT1G03420	0.0376082	-2.33359
263249_at	delta 9 desaturase (ADS2)	AT2G31360	0.00919266	-2.33503
263902_at	N'-5'-phosphoribosyl-formimino-5-aminoimidazole-4-carboxamide ribonucleotide iso	AT2G36230	0.0111367	-2.33737
261119_at	ribosomal protein L31 family protein	AT1G75350	0.00404107	-2.3374
267298_at	BEL1-like homeobox 4 protein (BLH4)	AT2G23760	0.0253108	-2.33766
248765_at	MutT/nudix family protein	AT5G47650	0.00912056	-2.33769
256516_at	leucine-rich repeat protein kinase, putative (TMK1)	AT1G66150	0.0365022	-2.3377
258674_at	elongation factor P (EF-P) family protein	AT3G08740	0.0340108	-2.3412
257903_at	expressed protein	AT3G28460	0.0105184	-2.34374
266275_at	tropinone reductase, putative / tropine dehydrogenase, putative	AT2G29370	0.019382	-2.34681
252115_at	nonspecific lipid transfer protein 5 (LTP5)	AT3G51600	0.0175152	-2.34956
260266_at	zinc finger (B-box type) family protein	AT1G68520	0.0248151	-2.35026
261351_at	haloacid dehalogenase-like hydrolase family protein	AT1G79790	0.0153867	-2.35231
251353_at	fructosamine kinase family protein	AT3G61080	0.0199279	-2.35902
247747_at	zinc finger (C3HC4-type RING finger) family protein	AT5G59000	0.0221295	-2.36006
253113_at	senescence/dehydration-associated protein-related	AT4G35985	0.0397106	-2.36143
244993_s_at	unknown protein	---	0.0190099	-2.36616
244940_at	---	---	0.0179351	-2.36747
253021_at	xanthine/uracil permease family protein	AT4G38050	0.0152891	-2.36953
251414_at	immunophilin / FKBP-type peptidyl-prolyl cis-trans isomerase family protein	AT3G60370	0.0192477	-2.36957
267637_at	expressed protein	AT2G42190	0.0288975	-2.36973
260058_at	F-box family protein	AT1G78100	0.0139171	-2.37067
263880_at	expressed protein	AT2G21960	0.0243063	-2.37116
250531_at	GTP-binding protein LepA, putative	AT5G08650	0.0290875	-2.37235
254711_at	SH3 domain-containing protein 3 (SH3P3)	AT4G18060	0.0140514	-2.37236
250190_at	30S ribosomal protein S13, chloroplast (CS13)	AT5G14320	0.00980484	-2.37638
257809_at	ribonucleoside-diphosphate reductase small chain, putative / ribonucleotide redu	AT3G27060	0.0272617	-2.37715
261483_at	CAAX amino terminal protease family protein	AT1G14270	0.0141094	-2.3801
259012_at	armadillo/beta-catenin repeat family protein / U-box domain-containing protein	AT3G07360	0.0212534	-2.38063
250305_at	pleckstrin homology (PH) domain-containing protein / RhoGAP domain-containing pr	AT5G12150	0.0185348	-2.38065
251172_at	ribosome recycling factor, chloroplast, putative / ribosome releasing factor, ch	AT3G63190	0.00954257	-2.38089
266065_at	phytochrome B (PHYB)	AT2G18790	0.015628	-2.38999
264523_at	integral membrane family protein	AT1G10030	0.00919266	-2.39383
251883_at	ribosomal protein L17 family protein	AT3G54210	0.0115564	-2.39775
250262_at	immunophilin / FKBP-type peptidyl-prolyl cis-trans isomerase family protein	AT5G13410	0.0390702	-2.4011
252032_at	RNA recognition motif (RRM)-containing protein	AT3G52150	0.00853858	-2.4041
252353_at	expressed protein	AT3G48200	0.0118625	-2.40762
247628_at	expressed protein	AT5G60400	0.0231804	-2.41086
253791_at	auxin-responsive protein / indoleacetic acid-induced protein 11 (IAA11)	AT4G28640	0.018923	-2.41232
261695_at	magnesium-chelatase subunit chlD, chloroplast, putative / Mg-protoporphyrin IX c	AT1G08520	0.0154723	-2.41314
255931_at	F-box family protein / SKP1 interacting partner 3-related	AT1G12710	0.0367887	-2.41331
250884_at	signal recognition particle 54 kDa protein, chloroplast / 54 chloroplast protein	AT5G03940	0.00919266	-2.41402
246929_at	expressed protein	AT5G25210	0.021225	-2.41584
253956_at	fimbrin-like protein (FIM1)	AT4G26700	0.0364085	-2.41638
247400_at	phosphoglycerate/bisphosphoglycerate mutase family protein	AT5G62840	0.0237068	-2.41651
245002_at	---	---	0.0177033	-2.41842
267126_s_at	hydrolase, alpha/beta fold family protein	AT2G23590 /// AT2G23600	0.0315219	-2.41971
266131_at	scarecrow transcription factor family protein	AT2G45160	0.0282691	-2.4224
249742_at	30S ribosomal protein, putative	AT5G24490	0.0163851	-2.42342
245020_at	---	---	0.0119257	-2.42436
261286_at	expressed protein	AT1G35780	0.019382	-2.43021
262728_at	CLAVATA1 receptor kinase (CLV1)	AT1G75820	0.0435392	-2.43255
266662_at	YebC-related	AT2G25830	0.0194042	-2.43496
245155_at	expressed protein	AT5G12470	0.0280927	-2.43688
244985_at	---	---	0.0288531	-2.43929
262397_at	cytochrome c biogenesis protein family	AT1G49380	0.0363783	-2.44124
266521_at	expressed protein	AT2G24020	0.00853858	-2.4424
245049_at	---	---	0.0305141	-2.44655
260220_at	myb31, myb family transcription factor (cY13)	AT1G74650	0.0258648	-2.44715
254612_at	expressed protein	AT4G19100	0.00853858	-2.45021
246462_at	expressed protein	AT5G16940	0.0290875	-2.45206
266302_at	ethylene-insensitive3-like1 (EIL1)	AT2G27050	0.0177675	-2.45325
257381_at	zinc finger (C3HC4-type RING finger) family protein	AT2G37950	0.0435268	-2.45623
258253_at	short-chain dehydrogenase/reductase (SDR) family protein	AT3G26760	0.00919266	-2.458
259927_at	expressed protein	AT1G75100	0.0327222	-2.45921
262569_at	MATE efflux family protein	AT1G15180	0.0302666	-2.46188
265149_at	photosystem II 5 kD protein	AT1G51400	0.0139582	-2.46248
254181_at	FtsH protease, putative	AT4G23940	0.00853858	-2.47194
266856_at	ABC transporter family protein	AT2G26910	0.0477734	-2.47764
257236_at	expressed protein	AT3G15095	0.0182377	-2.48629
266704_at	semialdehyde dehydrogenase family protein	AT2G19940	0.0167876	-2.49189
262283_at	plastid-specific 30S ribosomal protein 3, putative / PSRP-3, putative	AT1G68590	0.0192477	-2.50259
262967_at	expressed protein	AT1G75730	0.0129972	-2.50422
259491_at	chlorophyll A-B binding protein, chloroplast (LHCB6)	AT1G15820	0.0123816	-2.50488
245701_at	glutamate synthase (GLU1) / ferredoxin-dependent glutamate synthase (Fd-GOGAT 1)	AT5G04140	0.0237172	-2.51587
253547_at	omega-6 fatty acid desaturase, chloroplast (FAD6) (FADC)	AT4G30950	0.00981206	-2.52357
245784_at	expressed protein	AT1G32190	0.0123301	-2.52616
251031_at	thylakoid membrane one helix protein (OHP)	AT5G02120	0.0139171	-2.52876
262342_at	expressed protein	AT1G64150	0.0349289	-2.53692
255878_at	bZIP transcription factor family protein	AT2G40620	0.0243611	-2.54143
256607_at	expressed protein	AT3G32930	0.00853858	-2.54267
245019_at	---	---	0.00791856	-2.54597
254623_at	magnesium-chelatase subunit chlI, chloroplast / Mg-protoporphyrin IX chelatase (	AT4G18480	0.0202768	-2.54629
266361_at	calcium-binding EF hand family protein	AT2G32450	0.0439202	-2.55058
261696_at	strictosidine synthase family protein	AT1G08470	0.0255873	-2.55416
245195_at	photosystem II core complex proteins psbY, chloroplast (PSBY) / L-arginine metab	AT1G67740	0.0095962	-2.56191
262280_at	agenet domain-containing protein / bromo-adjacent homology (BAH) domain-containi	AT1G68580	0.0435416	-2.56833
267535_at	zinc finger (C2H2 type) family protein	AT2G41940	0.0412302	-2.57265
259603_at	haloacid dehalogenase-like hydrolase family protein	AT1G56500	0.0254156	-2.57553
264508_at	phytochrome A (PHYA)	AT1G09570	0.0333501	-2.58
246231_at	expressed protein	AT4G37080	0.0203731	-2.58956
247648_at	laccase, putative / diphenol oxidase, putative	AT5G60020	0.0136803	-2.58971
251225_at	glycosyl transferase family 8 protein	AT3G62660	0.0214152	-2.58973
258755_at	UbiA prenyltransferase family protein	AT3G11950	0.0139462	-2.5913
255948_at	expressed protein	AT1G22060	0.00791856	-2.59395
267435_at	ribosomal protein S5 family protein	AT2G33800	0.00853858	-2.59407
259789_at	stress-responsive protein, putative	AT1G29395	0.0132698	-2.595
266207_at	aldo/keto reductase family protein	AT2G27680	0.0179141	-2.59592
248224_at	thylakoid lumenal 17.4 kDa protein, chloroplast	AT5G53490	0.0213039	-2.60269
264839_at	protochlorophyllide reductase C, chloroplast / PCR C / NADPH-protochlorophyllide	AT1G03630	0.0209899	-2.60562
254126_at	31 kDa ribonucleoprotein, chloroplast, putative / RNA-binding protein RNP-T, put	AT4G24770	0.0113277	-2.61146
245027_at	heme oxygenase 2 (HO2)	AT2G26550	0.0102323	-2.61194
248624_at	expressed protein	AT5G48790	0.00916796	-2.61236
256914_at	F-box family protein	AT3G23880	0.026721	-2.61308
266500_at	phospholipase A2 family protein	AT2G06925	0.0345136	-2.61809
259516_at	dehydrin (ERD10)	AT1G20450	0.0457292	-2.61893
266813_at	thylakoid lumenal 15 kDa protein, chloroplast	AT2G44920	0.015628	-2.61954
253391_at	ferredoxin-related	AT4G32590	0.0231895	-2.62589
264383_at	phospholipid hydroperoxide glutathione peroxidase, chloroplast / PHGPx (GPX1)	AT2G25080	0.016216	-2.63469
247261_at	expressed protein	AT5G64460	0.00954257	-2.63568
259665_at	expressed protein	AT1G55160	0.0173406	-2.63659
258156_at	expressed protein	AT3G18050	0.0433468	-2.63694
249875_at	photosystem II stability/assembly factor, chloroplast (HCF136)	AT5G23120	0.0275389	-2.64467
261197_at	glyceraldehyde 3-phosphate dehydrogenase, chloroplast, putative / NADP-dependent	AT1G12900	0.0123276	-2.64789
263226_at	SEC14 cytosolic factor family protein / phosphoglyceride transfer family protein	AT1G30690	0.00853858	-2.64796
248105_at	cell division protein FtsZ, chloroplast, putative (FTSZ)	AT5G55280	0.0178223	-2.65843
253337_at	histone deacetylase family protein	AT4G33470	0.0300814	-2.66219
251360_at	embryo-abundant protein-related	AT3G61210	0.00919266	-2.66589
257516_at	ACT domain containing protein (ACR4)	AT1G69040	0.0260384	-2.68263
253251_at	ribosome-binding factor A family protein	AT4G34730	0.0203731	-2.68837
247149_at	hydroxyproline-rich glycoprotein family protein	AT5G65660	0.0489972	-2.69504
266950_at	hydroxyproline-rich glycoprotein family protein	AT2G18910	0.0220682	-2.70938
247709_at	sugar transporter family protein	AT5G59250	0.0152891	-2.71218
255403_at	auxin-responsive GH3 family protein	AT4G03400	0.0163609	-2.71242
256468_at	ferredoxin family protein	AT1G32550	0.0136803	-2.71815
256746_at	glucan phosphorylase, putative	AT3G29320	0.0212113	-2.72803
261948_at	expressed protein	AT1G64680	0.0313318	-2.72889
253283_at	expressed protein	AT4G34090	0.0198218	-2.73798
248541_at	protein kinase, putative	AT5G50180	0.0178223	-2.74322
256796_at	expressed protein	AT3G22210	0.0295536	-2.74327
253009_at	glycine hydroxymethyltransferase / serine hydroxymethyltransferase / serine/thre	AT4G37930	0.0189211	-2.75043
249162_at	expressed protein	AT5G42765	0.0179885	-2.75828
258633_at	serine carboxypeptidase S10 family protein	AT3G07990	0.0424891	-2.76735
263114_at	photosystem I reaction center subunit II, chloroplast, putative / photosystem I	AT1G03130	0.00994039	-2.77296
259625_at	glyceraldehyde-3-phosphate dehydrogenase B, chloroplast (GAPB) / NADP-dependent	AT1G42970	0.015628	-2.77581
247943_at	macrophage migration inhibitory factor family protein / MIF family protein	AT5G57170	0.0294968	-2.77637
253387_at	glycine dehydrogenase (decarboxylating), putative / glycine decarboxylase, putat	AT4G33010	0.0480462	-2.77877
245368_at	photosystem II reaction center PsbP family protein	AT4G15510	0.0258013	-2.78551
258432_at	rapid alkalinization factor (RALF) family protein	AT3G16570	0.0273253	-2.79142
265715_s_at	dehydration-responsive protein-related	AT1G13860 /// AT2G03480	0.0329316	-2.79582
251195_at	glutaredoxin family protein	AT3G62930	0.0278961	-2.79622
251083_at	expressed protein	AT5G01590	0.00954257	-2.7976
254102_at	acyl carrier family protein / ACP family protein	AT4G25050	0.0134282	-2.79909
259838_at	expressed protein	AT1G52220	0.00853858	-2.8065
245383_at	zinc finger (C2H2 type) family protein	AT4G17810	0.0315916	-2.81864
246308_at	chlorophyll synthetase, putative	AT3G51820	0.0146637	-2.83093
259981_at	oxygen-evolving complex-related	AT1G76450	0.0135364	-2.83457
266329_at	expressed protein	AT2G01590	0.0397927	-2.86296
249899_at	phosphoglycerate/bisphosphoglycerate mutase family protein	AT5G22620	0.0299738	-2.87402
246492_at	peptidyl-tRNA hydrolase family protein	AT5G16140	0.0199279	-2.88073
254444_at	cytidine/deoxycytidylate deaminase family protein	AT4G20960	0.0284291	-2.9161
257190_at	30S ribosomal protein S10, chloroplast, putative	AT3G13120	0.0206321	-2.91723
246549_at	glycosyltransferase family 14 protein / core-2/I-branching enzyme family protein	AT5G15050	0.034146	-2.91903
249876_at	expressed protein	AT5G23060	0.0142537	-2.92145
246476_at	expressed protein	AT5G16730	0.0186054	-2.92174
245852_at	ribosomal protein L10 family protein	AT5G13510	0.0136803	-2.92961
260165_at	30S ribosomal protein S17, chloroplast / CS17 (RPS17)	AT1G79850	0.0168562	-2.93092
248409_at	peptidase M3 family protein / thimet oligopeptidase family protein	AT5G51540	0.0135452	-2.93211
260968_at	thylakoid lumenal protein-related	AT1G12250	0.0123301	-2.9355
258218_at	phosphoethanolamine N-methyltransferase 1 / PEAMT 1 (NMT1)	AT3G18000	0.0201029	-2.9379
267578_at	expressed protein	AT2G30695	0.0315219	-2.9467
259840_at	photosystem I reaction center subunit VI, chloroplast, putative / PSI-H, putativ	AT1G52230	0.0136803	-2.95458
259528_at	expressed protein	AT1G12330	0.0194498	-2.95604
259541_at	protein kinase family protein	AT1G20650	0.0233919	-2.96617
245338_at	integral membrane family protein	AT4G16442	0.0161828	-2.97969
253973_at	immunophilin / FKBP-type peptidyl-prolyl cis-trans isomerase family protein	AT4G26555	0.00413271	-2.99344
257932_at	tetratricopeptide repeat (TPR)-containing protein	AT3G17040	0.0119257	-3.00157
262168_at	expressed protein	AT1G74730	0.00954257	-3.00614
251762_at	sedoheptulose-1,7-bisphosphatase, chloroplast / sedoheptulose-bisphosphatase	AT3G55800	0.00964141	-3.02106
246199_at	hydrolase, alpha/beta fold family protein	AT4G36530	0.0190099	-3.02691
259658_at	expressed protein	AT1G55370	0.018396	-3.03662
250428_at	protein tyrosine phosphatase-like protein, putative (PAS2)	AT5G10480	0.0273253	-3.04283
252886_at	cellulose synthase, catalytic subunit (Ath-A)	AT4G39350	0.0113277	-3.04961
251119_at	nitrogen regulation family protein	AT3G63510	0.0175178	-3.05006
249610_at	expressed protein	AT5G37360	0.0361012	-3.05171
251241_s_at	expressed protein	AT3G62460 /// AT3G62530	0.0167876	-3.05411
249866_at	2-isopropylmalate synthase 3 (IMS3)	AT5G23010	0.0353496	-3.05586
263432_at	beta-hydroxyacyl-ACP dehydratase, putative	AT2G22230	0.0142874	-3.06185
266635_at	expressed protein	AT2G35470	0.0136803	-3.07217
246483_at	leucine-rich repeat family protein / protein kinase family protein	AT5G16000	0.0475002	-3.07711
262539_at	integral membrane family protein	AT1G17200	0.0172704	-3.09142
259763_at	peptidoglycan-binding LysM domain-containing protein	AT1G77630	0.018923	-3.10309
266716_at	expressed protein	AT2G46820	0.00954257	-3.12113
245138_at	axial regulator YABBY1 (YABBY1) / abnormal floral organs protein (AFO) / filamen	AT2G45190	0.0214283	-3.12448
251151_at	expressed protein	AT3G63170	0.0120827	-3.1456
244934_at	---	---	0.0354395	-3.14909
262947_at	gibberellin-regulated protein 1 (GASA1) / gibberellin-responsive protein 1	AT1G75750	0.00630622	-3.15383
248404_at	trehalose-6-phosphate phosphatase (TPPA)	AT5G51460	0.0355263	-3.1589
251243_at	expressed protein	AT3G61870	0.0161828	-3.17294
260264_at	expressed protein	AT1G68500	0.0164286	-3.17877
250857_at	hypothetical protein	AT5G04790	0.0169055	-3.1957
252272_at	leucine-rich repeat transmembrane protein kinase, putative	AT3G49670	0.0357133	-3.19788
261931_at	alcohol dehydrogenase, putative	AT1G22430	0.00853858	-3.21391
247347_at	zinc finger (C3HC4-type RING finger) family protein	AT5G63780	0.046332	-3.22385
255623_at	ribosomal protein L5 family protein	AT4G01310	0.00853858	-3.22434
261421_at	calmodulin-binding family protein	AT1G18840	0.0459098	-3.23194
252001_at	chloroplast division protein, putative	AT3G52750	0.028211	-3.24539
266551_at	expressed protein	AT2G35260	0.00413271	-3.24648
266767_at	plastid-lipid associated protein PAP / fibrillin family protein	AT2G46910	0.0136803	-3.2533
249234_at	zinc finger (C3HC4-type RING finger) family protein	AT5G42200	0.0255695	-3.25485
257044_at	dynamin family protein	AT3G19720	0.0121108	-3.25605
256771_at	RNA-binding protein, putative	AT3G13700 /// AT3G13710	0.00823906	-3.27397
251784_at	photosystem II reaction center PsbP family protein	AT3G55330	0.0201029	-3.28773
249658_s_at	phosphoglycolate phosphatase, putative	AT5G36700 /// AT5G36790	0.0158989	-3.28878
252118_at	expressed protein	AT3G51400	0.00533603	-3.32582
245357_at	ribosomal protein L19 family protein	AT4G17560	0.0141094	-3.32644
249230_at	expressed protein	AT5G42070	0.0123276	-3.3308
255764_at	expressed protein	AT1G16720	0.0124262	-3.33717
256979_at	photosystem II 5 kD protein, putative	AT3G21055	0.00971809	-3.3618
259996_at	expressed protein	AT1G67910	0.0135364	-3.36921
252924_at	zinc finger (B-box type) family protein	AT4G39070	0.0478652	-3.38297
252853_at	immunophilin, putative / FKBP-type peptidyl-prolyl cis-trans isomerase, putative	AT4G39710	0.0373214	-3.39567
248910_at	CBL-interacting protein kinase 20 (CIPK20)	AT5G45820	0.0231895	-3.40872
254398_at	oxygen-evolving enhancer protein 3, chloroplast, putative (PSBQ1) (PSBQ)	AT4G21280	0.00954257	-3.4104
257168_at	expressed protein	AT3G24430	0.0346413	-3.42034
261190_at	ribosomal protein L11 family protein	AT1G32990	0.00912056	-3.43084
246487_at	expressed protein	AT5G16030	0.025205	-3.48884
259193_at	peptidyl-prolyl cis-trans isomerase, putative / cyclophilin, putative / rotamase	AT3G01480	0.014607	-3.49815
253790_at	photosystem II reaction centre W (PsbW) family protein	AT4G28660	0.0209531	-3.49903
257964_at	phototropic-responsive NPH3 family protein	AT3G19850	0.0190099	-3.50313
261653_at	subtilase family protein	AT1G01900	0.0434812	-3.50984
259417_at	long hypocotyl in far-red 1 (HFR1) / reduced phytochrome signaling (REP1) / basi	AT1G02340	0.0193257	-3.51286
253812_at	wound-responsive protein-related	AT4G28240	0.0102323	-3.51612
247908_at	haloacid dehalogenase-like hydrolase family protein	AT5G57440	0.0347003	-3.52077
250075_at	expressed protein	AT5G17670	0.0231804	-3.54484
250723_at	lysine decarboxylase family protein	AT5G06300	0.0139493	-3.55475
261954_at	ribosomal protein S6 family protein	AT1G64510	0.00853858	-3.55764
248798_at	ribosomal protein L19 family protein	AT5G47190	0.00919266	-3.56581
263597_at	expressed protein	AT2G01870	0.0410833	-3.56749
255046_at	ATP synthase delta chain, chloroplast, putative / H(+)-transporting two-sector A	AT4G09650	0.0095962	-3.57301
265073_at	expressed protein	AT1G55480	0.0236264	-3.57409
261638_at	expressed protein	AT1G49975	0.0255873	-3.57899
250563_at	expressed protein	AT5G08050	0.0163062	-3.58292
267088_at	chloroplast 30S ribosomal protein S31 (PSRP4)	AT2G38140	0.0120698	-3.62503
250133_at	thioredoxin, putative	AT5G16400	0.0214152	-3.64561
245029_at	plant-specific transcription factor YABBY family protein	AT2G26580	0.0364085	-3.65214
252972_at	auxin-responsive protein, putative	AT4G38840	0.0378416	-3.67042
247540_at	AP2 domain-containing transcription factor family protein	AT5G61590	0.0343473	-3.68415
252548_at	kinesin motor protein-related	AT3G45850	0.00954257	-3.6971
263142_at	expressed protein	AT1G65230	0.00919266	-3.71378
247447_at	proton-dependent oligopeptide transport (POT) family protein	AT5G62730	0.0387936	-3.71713
262373_at	expressed protein	AT1G73120	0.0315916	-3.7214
265656_at	protease inhibitor/seed storage/lipid transfer protein (LTP) family protein	AT2G13820	0.036286	-3.74231
250243_at	magnesium-chelatase subunit chlH, chloroplast, putative / Mg-protoporphyrin IX c	AT5G13630	0.0134282	-3.7706
260542_at	immunophilin / FKBP-type peptidyl-prolyl cis-trans isomerase family protein	AT2G43560	0.0189472	-3.86267
248287_at	thylakoid lumen 15.0 kDa protein	AT5G52970	0.0136803	-3.91333
266570_at	ribosomal protein L35 family protein	AT2G24090	0.00853858	-3.93741
245745_at	plastid-lipid associated protein PAP / fibrillin family protein	AT1G51110	0.0137449	-3.95951
261942_at	MADS-box family protein	AT1G22590	0.0211016	-4.07439
251021_at	thaumatin-like protein, putative	AT5G02140	0.0190099	-4.08174
247816_at	expressed protein	AT5G58260	0.0282064	-4.16672
250975_at	expressed protein	AT5G03050	0.0095962	-4.20763
245744_at	plastid-lipid associated protein PAP / fibrillin family protein	AT1G51110	0.0357133	-4.25091
262151_at	hydrolase, alpha/beta fold family protein	AT1G52510	0.020394	-4.25874
245010_at	---	---	0.00919266	-4.26646
244997_at	---	---	0.00853858	-4.28578
260427_at	auxin-responsive protein-related	AT1G72430	0.0305311	-4.33383
257294_at	phototropic-responsive NPH3 family protein	AT3G15570	0.0141094	-4.37425
264987_at	expressed protein	AT1G27030	0.0248738	-4.39069
262488_at	expressed protein	AT1G21830	0.0198333	-4.42513
252178_at	brassinosteroid signalling positive regulator-related	AT3G50750	0.029063	-4.47068
245783_s_at	expressed protein	AT1G35170 /// AT1G35180	0.0385637	-4.49788
250613_at	calmodulin-binding family protein	AT5G07240	0.00954257	-4.51606
251920_at	uracil phosphoribosyltransferase, putative / UMP pyrophosphorylase, putative / U	AT3G53900	0.0223755	-4.57621
266516_at	glutaredoxin family protein	AT2G47880	0.0284291	-4.61705
267237_s_at	dihydrodipicolinate reductase family protein	AT2G44040 /// AT3G59890	0.0223419	-4.72446
258929_at	immunophilin, putative / FKBP-type peptidyl-prolyl cis-trans isomerase, putative	AT3G10060	0.0315219	-4.8445
258920_at	non-symbiotic hemoglobin 2 (HB2) (GLB2)	AT3G10520	0.0196132	-4.96237
267645_at	glycosyl hydrolase family 1 protein	AT2G32860	0.0343168	-5.00619
258055_at	ferredoxin-related	AT3G16250	0.0353496	-5.07338
264160_at	transferase family protein	AT1G65450	0.00887269	-5.30841
245793_at	expressed protein	AT1G32220	0.0186756	-5.33021
266225_at	mitochondrial import inner membrane translocase subunit Tim17/Tim22/Tim23 family	AT2G28900	0.0242727	-5.41214
265724_at	ovate protein-related	AT2G32100	0.0118625	-5.41998
244995_at	---	---	0.0153196	-5.73201
262263_at	auxin transport protein, putative (PIN3)	AT1G70940	0.0308787	-5.98489
246949_at	cytochrome P450 family protein	AT5G25140	0.0345136	-5.98884
251196_at	glutaredoxin family protein	AT3G62950	0.0330518	-6.06841
264525_at	branched-chain amino acid aminotransferase 1 / branched-chain amino acid transam	AT1G10060	0.0481624	-6.23491
251183_at	expressed protein	AT3G62630	0.0322455	-6.32665
254221_at	glycoside hydrolase family 28 protein / polygalacturonase (pectinase) family pro	AT4G23820	0.0492973	-6.68814
260704_at	glycine cleavage system H protein, mitochondrial, putative	AT1G32470	0.027423	-6.96661
255719_at	membrane protein, putative	AT1G32080	0.0168878	-6.97565
263287_at	expressed protein	AT2G36145	0.0246955	-7.11452
253040_at	xyloglucan:xyloglucosyl transferase, putative / xyloglucan endotransglycosylase,	AT4G37800	0.0368289	-7.24619
248676_at	male sterility MS5 family protein	AT5G48850	0.0350731	-7.7374
262288_at	inorganic carbon transport protein-related	AT1G70760	0.0190193	-7.89375
253608_at	xyloglucan:xyloglucosyl transferase, putative / xyloglucan endotransglycosylase,	AT4G30290	0.0281305	-8.34424
260770_at	zinc finger (C3HC4-type RING finger) family protein	AT1G49200	0.046532	-8.96912
263495_at	cold-responsive protein / cold-regulated protein (cor15b)	AT2G42530	0.0329404	-9.07104
256015_at	chlorophyll A-B binding protein, putative / LHCI type II, putative	AT1G19150	0.0365022	-10.181
266979_at	photosystem II reaction center PsbP family protein	AT2G39470	0.0340108	-10.224
245392_at	glutaredoxin family protein	AT4G15680	0.0322687	-10.2377
258419_at	expressed protein	AT3G16670	0.0323712	-13.7852
250012_x_at	auxin-responsive protein, putative	AT5G18060	0.0471158	-14.3401
247474_at	expressed protein	AT5G62280	0.0492886	-19.6146
258897_at	expressed protein	AT3G05730	0.0408757	-37.9933
