# Supplementary material for: Overexpression of AtSHN1/WIN1 Provokes Unique Defense Responses
Source: PLoS One. 2013 Jul 29;8(7):e70146. doi: 10.1371/journal.pone.0070146 (PMC3726498; doi:10.1371/journal.pone.0070146)
Supplement: Table S4 — Genes significantly differentially regulated in WT plants 72 h post-inoculation with B. cinerea ( P <0.05) with a fold change (FC) of at least 2. (XLS) [file pone.0070146.s011.xls]

## Sheet: Sheet1
595 only differentially expressed in WT72 vs WT Mock, 389 up, 206 down.
TRUE, p<0.05, 2-fold
Probeset ID	Gene Title	AGI	p-value	FC
254805_at	protease inhibitor/seed storage/lipid transfer protein (LTP) family protein	AT4G12480	0.0317381	48.4511
264960_at	proline-rich extensin-like family protein	AT1G76930	0.024991	37.3266
261135_at	plant defensin-fusion protein, putative (PDF1.4)	AT1G19610	0.0315803	17.6095
257365_x_at	plant defensin-fusion protein, putative (PDF1.2b)	AT2G26020	0.0455188	13.5121
255479_at	late embryogenesis abundant 3 family protein / LEA3 family protein	AT4G02380	0.0351934	10.4895
247800_at	expressed protein	AT5G58560 /// AT5G58570	0.0368958	9.71819
261927_at	zinc finger (C3HC4-type RING finger) family protein	AT1G22500	0.0213423	6.63343
267084_at	sigA-binding protein-related	AT2G41180	0.0475623	6.33746
246302_at	cation exchanger, putative (CAX3)	AT3G51860	0.035829	6.30392
256337_at	expressed protein	AT1G72060	0.0311175	6.24626
261762_at	pentatricopeptide (PPR) repeat-containing protein	AT1G15510	0.0179903	5.73557
262118_at	glycosyl hydrolase family 1 protein	AT1G02850	0.0426066	5.31954
253492_at	enoyl-CoA hydratase/isomerase family protein	AT4G31810	0.02684	5.29861
252625_at	histone deacetylase, putative (HD2A)	AT3G44750	0.0333984	5.22576
261576_at	nodulin MtN21 family protein	AT1G01070	0.0256573	5.08321
267596_s_at	leucine-rich repeat family protein	AT2G33050 /// AT2G33060	0.0310946	4.8905
263545_at	expressed protein	AT2G21560	0.0281965	4.87184
262811_at	expressed protein	AT1G11700	0.0113576	4.77366
258505_at	BAP28-related	AT3G06530	0.0390528	4.68728
260774_at	serine/threonine protein kinase, putative	AT1G78290	0.0360396	4.63974
257771_at	CBL-interacting protein kinase 7 (CIPK7)	AT3G23000	0.0472301	4.43739
259942_at	expressed protein	AT1G71260	0.00552159	4.27016
263823_s_at	AP2 domain-containing transcription factor, putative (DRE2B)	AT2G40340 /// AT2G40350	0.0275486	4.18223
249427_at	40S ribosomal protein S9 (RPS9C)	AT5G39850	0.0386153	4.1792
265573_at	zinc finger (C2H2 type) family protein	AT2G28200	0.0261718	4.17765
262231_at	EXS family protein / ERD1/XPR1/SYG1 family protein	AT1G68740	0.0327339	4.154
251039_at	expressed protein	AT5G02020	0.0341511	4.13386
256892_at	oxidoreductase, 2OG-Fe(II) oxygenase family protein	AT3G19000	0.0206038	4.13344
251740_at	peptidyl-prolyl cis-trans isomerase, putative / cyclophilin, putative / rotamase	AT3G56070	0.0252037	4.13231
253949_at	co-chaperone grpE family protein	AT4G26780	0.0382356	4.12989
262094_at	nucleolar protein Nop56, putative	AT1G56110	0.0274051	4.12864
253975_at	nucleolar protein, putative	AT4G26600	0.0311175	4.11169
256890_at	glycine-rich RNA-binding protein, putative	AT3G23830	0.0292377	4.10468
251282_at	AP2 domain-containing transcription factor, putative	AT3G61630	0.0338878	4.06201
260364_at	alliinase C-terminal domain-containing protein	AT1G70560	0.0168223	4.04061
254066_at	DRE-binding protein (DREB1A) / CRT/DRE-binding factor 3 (CBF3)	AT4G25480	0.0468918	4.0014
252362_at	expressed protein	AT3G48500	0.0192776	3.99269
260824_at	expressed protein	AT1G06720	0.0252752	3.97263
249839_at	high mobility group (HMG1/2) family protein	AT5G23405	0.0131017	3.87452
250485_at	expressed protein	AT5G09990	0.0222582	3.87363
257149_at	prohibitin, putative	AT3G27280	0.0280653	3.84404
263536_at	WRKY family transcription factor	AT2G25000	0.0344547	3.82699
259248_at	heat shock protein-related	AT3G07770	0.0317576	3.79207
250529_at	DEAD box RNA helicase (RH26)	AT5G08610	0.0167832	3.74809
253942_at	expressed protein	AT4G27010	0.0199206	3.71772
259422_at	expressed protein	AT1G13810	0.0170898	3.70348
247735_at	thymidylate kinase family protein	AT5G59440	0.0291529	3.67111
261406_at	nucleosome assembly protein (NAP) family protein	AT1G18800	0.0195153	3.65696
252619_at	expressed protein	AT3G45210	0.0264	3.62765
256789_at	seven in absentia (SINA) family protein	AT3G13672	0.0311175	3.61864
260235_at	nucleosome assembly protein (NAP) family protein	AT1G74560	0.0105265	3.58867
257323_at	---	AT2G07698	0.0494865	3.54769
247696_at	myb family transcription factor (MYB59)	AT5G59780	0.0376346	3.54658
265511_at	glycine-rich protein	AT2G05540	0.0187779	3.53894
252990_at	expressed protein	AT4G38440	0.0302617	3.52828
246850_at	Lon protease homolog 2, mitochondrial	AT5G26860	0.0341307	3.46527
260157_at	brix domain-containing protein	AT1G52930	0.0347345	3.44814
263693_at	expressed protein	AT1G31200	0.0444475	3.44147
263412_at	histone H2B, putative	AT2G28720	0.0116811	3.39944
253490_at	diphthine synthase, putative (DPH5)	AT4G31790	0.0305994	3.39916
254079_at	FtsJ-like methyltransferase family protein	AT4G25730	0.0272081	3.38637
265147_at	eukaryotic translation initiation factor 4A, putative / eIF-4A, putative	AT1G51380	0.0189029	3.37572
256792_at	pentatricopeptide (PPR) repeat-containing protein	AT3G22150	0.0356536	3.36676
259444_at	pentatricopeptide (PPR) repeat-containing protein	AT1G02370	0.0387466	3.34811
261071_at	ceramidase family protein	AT1G07380	0.0155315	3.33597
256675_at	expressed protein	AT3G52170	0.029777	3.31163
261979_at	nitrate reductase 2 (NR2)	AT1G37130	0.0256869	3.273
253917_at	expressed protein	AT4G27380	0.0199167	3.24484
252081_at	heat shock transcription factor family protein	AT3G51910	0.0404887	3.24246
251667_at	dyskerin, putative / nucleolar protein NAP57, putative	AT3G57150	0.0429414	3.21159
260425_at	CCAAT-box-binding transcription factor-related	AT1G72440	0.0454624	3.18451
253358_at	vacuolar processing enzyme gamma / gamma-VPE	AT4G32940	0.0131017	3.16541
247453_at	expressed protein	AT5G62440	0.0168865	3.1602
266371_at	calmodulin, putative	AT2G41410	0.0372783	3.10383
250194_at	expressed protein	AT5G14550	0.0128358	3.08508
264257_at	RNA recognition motif (RRM)-containing protein	AT1G09230	0.0160713	3.06718
267036_at	expressed protein	AT2G38465	0.0297216	3.04346
267044_at	expressed protein	AT2G34357	0.028655	3.02741
250196_at	polyribonucleotide nucleotidyltransferase, putative	AT5G14580	0.0160713	3.01633
256797_at	DEAD/DEAH box helicase, putative	AT3G18600	0.0230922	3.01249
264142_at	mitochondrial transcription termination factor-related / mTERF-related	AT1G78930	0.0206038	3.0111
257122_at	pumilio/Puf RNA-binding domain-containing protein	AT3G20250	0.0235634	3.00996
248326_at	WD-40 repeat family protein / notchless protein, putative	AT5G52820	0.0170898	3.00607
248984_at	DNA-directed RNA polymerase, putative	AT5G45140	0.0168865	2.99424
254147_at	RNA recognition motif (RRM)-containing protein	AT4G24270	0.0244901	2.97542
257291_at	DNA-binding protein, putative	AT3G15590	0.0444272	2.97198
258202_at	expressed protein	AT3G13940	0.026613	2.96697
261301_at	zinc finger (Ran-binding) family protein	AT1G48570	0.0494865	2.94574
266127_s_at	mitochondrial elongation factor, putative	AT1G45332 /// AT2G45030	0.0206038	2.94038
251109_at	ferritin 1 (FER1)	AT5G01600	0.0419601	2.92499
267099_at	apurinic endonuclease-redox protein / DNA-(apurinic or apyrimidinic site) lyase	AT2G41460	0.0252037	2.91652
265961_at	chloroplast lumen common family protein	AT2G37400	0.0243139	2.90568
253558_at	Skb1 methyltransferase family protein	AT4G31120	0.0155315	2.90447
264657_at	26S protease regulatory subunit 6A, putative	AT1G09100	0.0131017	2.89759
263371_at	nucleolar RNA-binding Nop10p family protein	AT2G20490	0.0170898	2.89389
263200_at	pentatricopeptide (PPR) repeat-containing protein	AT1G05600	0.0188623	2.89316
248292_at	expressed protein	AT5G53030	0.0234768	2.89017
253386_at	UDP-sulfoquinovose synthase / sulfite:UDP-glucose sulfotransferase / sulfolipid	AT4G33030	0.0207087	2.87204
255028_at	expressed protein	AT4G09890	0.0426302	2.85624
266291_at	tropinone reductase, putative / tropine dehydrogenase, putative	AT2G29320	0.0363157	2.84182
254452_at	UV-damaged DNA-binding protein, putative	AT4G21100	0.0175323	2.83903
257164_at	DNA mismatch repair MutS family (MSH1)	AT3G24320	0.0134644	2.83366
264818_at	expressed protein	AT1G03530	0.0457415	2.81373
265895_at	expressed protein	AT2G15000	0.0155315	2.81361
257608_at	chaperonin, putative	AT3G13860	0.0134644	2.81201
250087_at	tetratricopeptide repeat (TPR)-containing protein	AT5G17270	0.0306048	2.81183
250679_at	transcription factor jumonji (jmjC) domain-containing protein	AT5G06550	0.0243283	2.78895
265831_at	expressed protein	AT2G14460	0.0495957	2.78858
262996_at	3'-5' exonuclease domain-containing protein / helicase and RNase D C-terminal do	AT1G54440	0.0134644	2.78833
248766_at	expressed protein	AT5G47580	0.0431522	2.7641
262505_at	expressed protein	AT1G21680	0.0160713	2.76114
255668_s_at	DNA-binding storekeeper protein-related	AT4G00238 /// AT4G00250	0.0185061	2.75896
251029_at	mitochondrial glycoprotein family protein / MAM33 family protein	AT5G02050	0.0431035	2.74867
260820_at	leucine-rich repeat transmembrane protein kinase, putative	AT1G06840	0.0370704	2.74713
263532_s_at	RIO1 family protein	AT2G24990 /// AT5G37350	0.0215597	2.71922
251472_at	RWP-RK domain-containing protein	AT3G59580	0.0132112	2.71756
267611_at	SPX (SYG1/Pho81/XPR1) domain-containing protein	AT2G26660	0.03541	2.71488
252508_at	3' exoribonuclease family domain 1-containing protein	AT3G46210	0.0276387	2.71476
265678_at	DNA repair-recombination protein (RAD50)	AT2G31970	0.0269768	2.71095
260607_at	lectin protein kinase family protein	AT2G43700	0.0197259	2.70645
263375_s_at	prohibitin, putative	AT2G20530 /// AT4G28510	0.0168223	2.69184
260496_at	ABC transporter family protein	AT2G41700	0.0105265	2.69011
251760_at	mitochondrial glycoprotein family protein / MAM33 family protein	AT3G55605	0.0361551	2.68948
264806_at	pentatricopeptide (PPR) repeat-containing protein	AT1G08610	0.0406778	2.68733
262780_at	cytochrome P450 71B28, putative (CYP71B28)	AT1G13090	0.0206038	2.68586
251593_at	DNA-directed RNA polymerase family protein	AT3G57660	0.0301472	2.6769
257891_at	ribosomal protein S6 family protein (RFC3)	AT3G17170	0.0278986	2.67348
249975_s_at	ribosomal protein L33 family protein	AT3G06320 /// AT5G18790	0.0343215	2.66673
265139_at	tRNA methyl transferase family protein	AT1G51310	0.0170898	2.65142
251278_at	expressed protein	AT3G61780	0.0170898	2.64717
259082_at	expressed protein	AT3G04820	0.0305081	2.64391
259172_at	cysteine synthase, chloroplast, putative / O-acetylserine (thiol)-lyase, putativ	AT3G03630	0.0433744	2.64232
261034_s_at	ATP phosphoribosyltransferase -related	AT1G17450 /// AT1G58766 /// AT1G59077 /// AT1G59453	0.0206038	2.62555
258965_at	transducin family protein / WD-40 repeat family protein	AT3G10530	0.0424597	2.62017
248021_at	chaperonin, putative	AT5G56500	0.0387345	2.61073
263483_at	heat shock protein, putative	AT2G04030	0.0153995	2.60303
267174_at	60S ribosomal protein L36 (RPL36A)	AT2G37600	0.0365213	2.60298
253388_at	expressed protein	AT4G32910	0.0254823	2.59921
266471_at	elongation factor family protein	AT2G31060	0.0309409	2.59566
260605_at	expressed protein	AT2G43780	0.0131017	2.59496
255685_s_at	tetrahydrofolate dehydrogenase/cyclohydrolase, putative	AT4G00600 /// AT4G00620	0.0291529	2.58933
252355_at	pentatricopeptide (PPR) repeat-containing protein	AT3G48250	0.0134644	2.58887
261872_s_at	pliceosome associated protein-related	AT1G11520 /// AT4G21660	0.0155315	2.57787
255317_at	AAA-type ATPase family protein	AT4G04180	0.035338	2.57748
257724_at	expressed protein	AT3G18510	0.0170898	2.57739
265029_at	zinc finger (C2H2 type) family protein (ZFP7)	AT1G24625	0.0240613	2.56243
265326_at	expressed protein	AT2G18220	0.0230922	2.55943
248753_at	acyl carrier family protein / ACP family protein	AT5G47630	0.0134644	2.55788
261317_at	cytochrome c oxidase copper chaperone family protein	AT1G53030	0.0144663	2.55664
252281_at	expressed protein	AT3G49320	0.0224668	2.54909
251800_at	expressed protein	AT3G55510	0.0461916	2.54749
253422_at	expressed protein	AT4G32240	0.0155315	2.54699
251951_s_at	hypothetical protein	AT1G55710 /// AT3G53630 /// AT4G18690	0.0150252	2.54174
257933_at	aminoalcoholphosphotransferase, putative	AT3G25585	0.0321279	2.54111
263824_at	transducin family protein / WD-40 repeat family protein	AT2G40360	0.0358455	2.5367
264024_at	expressed protein	AT2G21180	0.0457415	2.53664
253549_at	50S ribosomal protein L21, mitochondrial (RPL21M)	AT4G30930	0.0327926	2.53051
250126_at	ubiquitin carboxyl-terminal hydrolase family 1 protein	AT5G16310	0.0177579	2.52162
258396_at	brix domain-containing protein	AT3G15460	0.0444116	2.50624
246830_at	chaperonin, putative	AT5G26360	0.0419237	2.50209
265272_at	auxin-responsive factor (ARF10)	AT2G28350	0.0261431	2.49944
266264_at	expressed protein	AT2G27775	0.0131017	2.48638
245502_at	expressed protein	AT4G15640	0.0207477	2.4755
246090_at	expressed protein	AT5G20520	0.0439207	2.47358
266822_at	60S ribosomal protein L24, putative	AT2G44860	0.0260604	2.47194
246173_s_at	pentatricopeptide (PPR) repeat-containing protein	AT3G61520 /// AT5G28370 /// AT5G28460	0.0253603	2.46661
250495_at	ribosomal protein L17 family protein	AT5G09770	0.0218694	2.45935
265087_at	prefoldin subunit family protein	AT1G03760	0.0412218	2.44937
258104_at	brix domain-containing protein	AT3G23620	0.0333984	2.44891
263875_at	stress enhanced protein 2 (SEP2)	AT2G21970	0.0305994	2.4483
255651_at	Dof-type zinc finger domain-containing protein	AT4G00940	0.0160713	2.44279
253004_at	expressed protein	AT4G38280 /// AT4G38290 /// AT4G38330	0.0253638	2.44134
254427_at	pentatricopeptide (PPR) repeat-containing protein	AT4G21190	0.0407249	2.4358
257477_at	expressed protein	AT1G10660	0.0233163	2.43571
265340_at	AAA-type ATPase family protein	AT2G18330	0.0424836	2.43532
253249_at	GATA transcription factor 3, putative (GATA-3)	AT4G34680	0.0234781	2.43387
266705_at	40S ribosomal protein S30 (RPS30A)	AT2G19750	0.0307669	2.43153
260323_at	brix domain-containing protein	AT1G63780	0.0471499	2.43074
266005_at	splicing factor RSZ33 (RSZ33)	AT2G37340	0.0230922	2.43046
246809_s_at	SAR DNA-binding protein, putative	AT5G27120 /// AT5G27140	0.0105265	2.42581
262754_at	inosine-5'-monophosphate dehydrogenase, putative	AT1G16350	0.018012	2.418
262074_at	glutathione S-transferase, putative	AT1G59670	0.0409453	2.41714
259489_at	expressed protein	AT1G15790	0.0429158	2.41157
253175_at	WD-40 repeat protein (MSI3)	AT4G35050	0.0380831	2.41092
257193_at	pentatricopeptide (PPR) repeat-containing protein	AT3G13160	0.0118506	2.41025
258812_at	expressed protein	AT3G03950	0.0183784	2.41007
252942_at	expressed protein	AT4G39300	0.01855	2.40886
246057_at	expressed protein	AT5G08400	0.0134298	2.40623
247449_at	nucleotide-sensitive chloride conductance regulator (ICln) family protein	AT5G62290	0.0393514	2.40504
256661_at	S1 RNA-binding domain-containing protein	AT3G11964	0.0134644	2.40465
260049_at	DNA-directed RNA polymerase family protein	AT1G29940	0.0488735	2.40274
250484_at	asparagine synthetase 3 (ASN3)	AT5G10240	0.0144663	2.39832
265991_at	DNA-directed RNA polymerase, chloroplast (RPOPT)	AT2G24120	0.040318	2.39255
261337_at	expressed protein	AT1G44810	0.0426066	2.39178
247386_at	metallo-beta-lactamase family protein	AT5G63420	0.0134644	2.3837
261070_at	leucine-rich repeat family protein	AT1G07390	0.0219652	2.37644
255279_at	thioredoxin family protein	AT4G04950	0.0343893	2.37577
261838_at	heat shock protein 70, putative / HSP70, putative	AT1G16030	0.0156685	2.37492
256480_at	expressed protein	AT1G33410	0.0208977	2.37384
260815_at	chloroplast inner envelope protein-related	AT1G06950	0.0378136	2.36448
251260_at	epimerase-related	AT3G62130	0.0376361	2.36356
257730_at	tetratricopeptide repeat (TPR)-containing protein	AT3G18420	0.0277795	2.36333
256528_at	zinc finger (C2H2 type) family protein	AT1G66140	0.0316974	2.34734
263064_at	bZIP transcription factor family protein	AT2G18160	0.0272384	2.34299
249886_at	leucine-rich repeat family protein	AT5G22320	0.0315666	2.34082
246070_at	ribosomal protein L7Ae/L30e/S12e/Gadd45 family protein	AT5G20160	0.0338116	2.33966
250538_at	DEAD box RNA helicase (RH25)	AT5G08620	0.0377219	2.33552
253005_at	expressed protein	AT4G38100	0.0349452	2.33403
250896_at	expressed protein	AT5G03560	0.0290948	2.33186
249575_at	15.7 kDa class I-related small heat shock protein-like (HSP15.7-CI)	AT5G37670	0.0319824	2.33007
250004_at	DNAJ heat shock N-terminal domain-containing protein	AT5G18750	0.0243021	2.32917
261664_s_at	mitochondrial import inner membrane translocase subunit Tim17/Tim22/Tim23 family	AT1G18320 /// AT3G10110	0.0287105	2.32458
261168_at	tic20 family protein	AT1G04940	0.0445508	2.32094
265101_at	expressed protein	AT1G30880	0.0388371	2.31955
263122_at	solanesyl diphosphate synthase (SPS)	AT1G78510	0.0201549	2.31917
260733_at	RNA recognition motif (RRM)-containing protein	AT1G17640	0.0214998	2.31909
254778_at	expressed protein	AT4G12750	0.0227183	2.319
267534_at	zinc finger (CCCH-type) family protein	AT2G41900	0.0143097	2.31635
247434_at	expressed protein	AT5G62575	0.0131017	2.31427
262946_at	expressed protein	AT1G79390	0.0163061	2.31209
259690_at	replication factor C 40 kDa, putative	AT1G63160	0.035338	2.30935
251637_at	expressed protein	AT3G57570	0.0177495	2.30651
248878_at	ribosomal protein L14 family protein / huellenlos paralog (HLP)	AT5G46160	0.0144663	2.30377
258453_at	DNA-directed RNA polymerase, putative	AT3G22320	0.0113576	2.29441
261844_at	expressed protein	AT1G15940	0.0422133	2.29083
257211_at	exonuclease family protein	AT3G15080	0.0250968	2.28549
255365_at	pyrophosphate--fructose-6-phosphate 1-phosphotransferase beta subunit, putative	AT4G04040	0.0134644	2.28425
253322_at	expressed protein	AT4G33980	0.0255538	2.28257
251699_at	cytochrome P450, putative	AT3G56630	0.0167351	2.28054
265947_at	transducin family protein / WD-40 repeat family protein	AT2G19540	0.0400983	2.27985
258861_at	DEAD/DEAH box helicase, putative	AT3G02060	0.0274105	2.27643
251892_at	ovule development protein, putative	AT3G54320	0.0277829	2.27043
260500_at	camphor resistance CrcB family protein	AT2G41705	0.0114105	2.26721
249826_at	superoxide dismutase (Fe) / iron superoxide dismutase 3 (FSD3)	AT5G23310	0.0293739	2.26486
257000_at	expressed protein	AT3G14120	0.035579	2.26456
258937_at	40S ribosomal protein S28 (RPS28A)	AT3G10090	0.0372652	2.26403
248709_at	expressed protein	AT5G48470	0.0458019	2.26342
248815_at	intron maturase, type II family protein	AT5G46920	0.0319824	2.25382
252479_at	mitochondrial import inner membrane translocase (TIM9)	AT3G46560	0.0319824	2.25261
267309_at	expressed protein	AT2G19385	0.0316185	2.2526
253672_at	expressed protein	AT4G29820	0.0246819	2.25211
260688_at	expressed protein	AT1G17665	0.0170898	2.25208
262678_at	expressed protein	AT1G75810	0.0277091	2.25189
260830_at	histone H1, putative	AT1G06760	0.0467871	2.25134
263912_at	1,4-alpha-glucan branching enzyme / starch branching enzyme class II (SBE2-1)	AT2G36390	0.0255538	2.24622
256091_at	high mobility group protein beta1 (HMGbeta1) / HMG protein beta1	AT1G20693	0.0160713	2.24177
260696_at	expressed protein	AT1G32520	0.0168865	2.23946
259081_at	sodium proton exchanger, putative (NHX2)	AT3G05030	0.0231252	2.23805
253980_at	sucrase-related	AT4G26620	0.0405177	2.23534
251432_at	calcium-binding mitochondrial protein-related	AT3G59820	0.0349452	2.23387
254763_at	60S ribosomal protein L13A (RPL13aC)	AT4G13170	0.0245127	2.23225
262592_at	expressed protein	AT1G15400	0.0309409	2.2202
252319_at	expressed protein	AT3G48710	0.0291529	2.21669
257154_at	expressed protein	AT3G27210	0.025483	2.21558
255481_at	DNA mismatch repair protein, putative	AT4G02460	0.0252752	2.21547
250987_at	pentatricopeptide (PPR) repeat-containing protein	AT5G02860	0.0199735	2.21523
255081_at	DNA mismatch repair protein MLH1 (MLH1)	AT4G09140	0.0463225	2.2132
246457_at	transducin family protein / WD-40 repeat family protein	AT5G16750	0.0170898	2.21228
261535_at	expressed protein	AT1G01725	0.0224668	2.21204
265025_at	expressed protein	AT1G24575	0.0189205	2.20689
251256_at	agenet domain-containing protein	AT3G62300	0.0244033	2.20398
251355_at	expressed protein	AT3G61100	0.0255863	2.20239
250222_at	transducin family protein / WD-40 repeat family protein	AT5G14050	0.0409404	2.20227
251583_at	pentatricopeptide (PPR) repeat-containing protein	AT3G58590	0.0330161	2.19283
258716_at	DNAJ heat shock N-terminal domain-containing protein	AT3G09700	0.039635	2.19277
260343_at	pfkB-type carbohydrate kinase family protein	AT1G69200	0.0287202	2.19113
248739_at	DNAJ heat shock protein, mitochondrially targeted (GFA2)	AT5G48030	0.0134644	2.18922
249843_at	XS domain-containing protein / XS zinc finger domain-containing protein-related	AT5G23570	0.0354612	2.18754
251611_at	expressed protein	AT3G57940	0.0309955	2.18559
248820_at	senescence-associated protein-related	AT5G47060	0.0296595	2.18503
261166_s_at	expressed protein	AT1G34570 /// AT3G15750	0.0274105	2.18482
266932_s_at	DEAD box RNA helicase, putative	AT1G63250 /// AT2G07750	0.0402896	2.17586
254190_at	expressed protein	AT4G23885	0.0404887	2.17399
259344_at	polyribonucleotide nucleotidyltransferase, putative	AT3G03710	0.0231792	2.17045
265472_at	zinc finger (C3HC4-type RING finger) family protein	AT2G15580	0.0236568	2.16888
260413_at	CBS domain-containing protein	AT1G69800	0.0292197	2.16869
247247_at	ribosomal protein L17 family protein	AT5G64650	0.0135554	2.16838
262706_at	DEAD/DEAH box helicase, putative	AT1G16280	0.0274547	2.168
258474_at	pentatricopeptide (PPR) repeat-containing protein	AT3G02650	0.036732	2.1678
247465_at	DEAD box RNA helicase (PRH75)	AT5G62190	0.044372	2.16652
249359_at	expressed protein	AT5G40470	0.0230922	2.16472
266957_at	expressed protein	AT2G34640	0.0207639	2.16457
250463_at	bZIP family transcription factor (OBF4)	AT5G10030	0.0211444	2.16417
256204_at	polI-like DNA polymerase, putative	AT1G50840	0.0255515	2.16296
267553_s_at	expressed protein	AT2G32180 /// AT2G32650	0.0369971	2.1617
259908_at	DNA-directed RNA polymerase, putative	AT1G60850	0.0309409	2.15894
261544_at	hydroxyproline-rich glycoprotein family protein	AT1G63540	0.0292787	2.1532
266288_s_at	pumilio/Puf RNA-binding domain-containing protein	AT2G29140 /// AT2G29200	0.0222061	2.15099
258673_at	KH domain-containing protein	AT3G08620	0.0330718	2.15028
262941_at	pentatricopeptide (PPR) repeat-containing protein	AT1G79490	0.0349452	2.1494
263039_at	MAK16 protein-related	AT1G23280	0.0338172	2.14436
254679_at	RNA recognition motif (RRM)-containing protein	AT4G18120	0.0170898	2.14266
252305_at	pentatricopeptide (PPR) repeat-containing protein	AT3G49240	0.035575	2.14119
261435_at	GTP1/OBG family protein	AT1G07620	0.0474008	2.14023
248307_at	pentatricopeptide (PPR) repeat-containing protein	AT5G52850	0.0199206	2.1376
258114_at	cytochrome P450, putative	AT3G14660	0.0160713	2.1367
260089_at	expressed protein	AT1G73170	0.0114105	2.13612
AFFX-Athal-GAPDH_3_s_at	GAPC (GLYCERALDEHYDE-3-PHOSPHATE DEHYDROGENASE C SUBUNIT); glyceraldehyde-3-phos	---	0.030541	2.13249
246594_at	pyrroline-5-carboxylate reductase	AT5G14800	0.0261718	2.13145
252824_at	histone H3.2	AT4G40030	0.018883	2.1303
249201_at	expressed protein	AT5G42370	0.0287105	2.13002
266579_at	small nuclear ribonucleoprotein G, putative / snRNP-G, putative / Sm protein G,	AT2G23930	0.0248044	2.12814
252245_at	pentatricopeptide (PPR) repeat-containing protein	AT3G49710	0.0457415	2.12791
251206_at	expressed protein	AT3G63090	0.0373073	2.12714
261819_at	S-locus protein kinase, putative	AT1G11410	0.0160713	2.12601
262259_s_at	expressed protein	AT1G53870 /// AT1G53890	0.0420929	2.12379
254593_s_at	transducin family protein / WD-40 repeat family protein	AT4G18900 /// AT4G18905	0.0233346	2.12299
266365_at	glutamate synthase, chloroplast (GLU2) / ferredoxin-dependent glutamate synthase	AT2G41220	0.0321511	2.12267
248065_at	mitochondrial transcription termination factor family protein / mTERF family pro	AT5G55580	0.0292787	2.12101
263707_at	metallopeptidase M24 family protein	AT1G09300	0.0379399	2.12091
261487_at	RNA recognition motif (RRM)-containing protein	AT1G14340	0.0156008	2.11981
262207_at	pentatricopeptide (PPR) repeat-containing protein	AT1G74850	0.0261718	2.11701
263533_at	Rieske (2Fe-2S) domain-containing protein	AT2G24820	0.0105265	2.11611
249335_at	DNA-directed RNA polymerases I, II, and III 7 kDa subunit, putative	AT5G41010	0.0168865	2.11406
253803_at	expressed protein	AT4G28200	0.0160713	2.10803
260390_at	expressed protein	AT1G73940	0.0203281	2.1076
266480_at	expressed protein	AT2G31130	0.0131017	2.10426
261839_at	expressed protein	AT1G16040	0.0199167	2.10392
253996_at	nucleosome assembly protein (NAP), putative	AT4G26110	0.0214879	2.10367
262162_at	senescence-associated protein-related	AT1G78020	0.031137	2.10347
250883_at	F-box family protein	AT5G03970	0.0291583	2.10133
253393_at	2-on-2 hemoglobin (GLB3)	AT4G32690	0.0196514	2.09948
251221_at	universal stress protein (USP) family protein	AT3G62550	0.0176055	2.09848
247972_at	histone acetyltransferase family protein	AT5G56740	0.0333984	2.09801
260989_at	expressed protein	AT1G53450	0.0288233	2.09638
246559_at	transducin family protein / WD-40 repeat family protein	AT5G15550	0.0444475	2.09489
256852_at	nucleolin, putative	AT3G18610	0.0344547	2.09449
264344_at	aspartyl protease family protein	AT1G11910	0.0105265	2.0909
249115_at	pinhead protein (PINHEAD) / zwille protein (ZWILLE)	AT5G43810	0.0131017	2.09059
261250_at	zinc finger protein-related	AT1G05890	0.0160713	2.08961
251987_at	cytochrome P450 71B5 (CYP71B5)	AT3G53280	0.0230922	2.08801
250244_at	IKI3 family protein	AT5G13680	0.0493571	2.08673
263766_at	RNA recognition motif (RRM)-containing protein	AT2G21440	0.0308402	2.08655
245512_at	60S ribosome subunit biogenesis protein, putative	AT4G15770	0.0436516	2.08613
247918_at	protein kinase family protein	AT5G57610	0.0264142	2.08339
264239_at	expressed protein	AT1G54770	0.0131017	2.08337
247942_at	expressed protein	AT5G57120	0.0349785	2.07512
265100_at	expressed protein	AT1G31010	0.0349452	2.0739
246052_at	pentatricopeptide (PPR) repeat-containing protein	AT5G08310	0.0281965	2.07388
248508_at	radical SAM domain-containing protein / GCN5-related N-acetyltransferase (GNAT)	AT5G50320	0.029542	2.07147
264099_at	DNA repair protein recA	AT1G79050	0.0195091	2.0713
245742_at	aldehyde dehydrogenase, putative (ALDH)	AT1G44170	0.0451239	2.07127
259948_at	eukaryotic translation initiation factor SUI1 family protein	AT1G71350	0.0387999	2.06846
258696_at	pentatricopeptide (PPR) repeat-containing protein	AT3G09650	0.0442748	2.06817
259347_at	Gar1 RNA-binding region family protein	AT3G03920	0.0155315	2.06559
245180_at	THUMP domain-containing protein	AT5G12410	0.0402155	2.06558
245592_at	CCAAT-box binding transcription factor subunit B (NF-YB) (HAP3 ) (AHAP3) family	AT4G14540	0.0338172	2.06245
265939_at	DC1 domain-containing protein	AT2G19650	0.0407158	2.05976
262636_at	DEIH-box RNA/DNA helicase	AT1G06670	0.0231974	2.05081
248579_at	mitotic checkpoint family protein	AT5G49880	0.0366271	2.05078
250938_at	zinc finger (C3HC4-type RING finger) family protein	AT5G03180	0.0341307	2.04781
249403_at	metal-dependent phosphohydrolase HD domain-containing protein	AT5G40270	0.0293651	2.04729
263521_at	expressed protein	AT2G24960	0.0372066	2.0471
256284_at	DNA replication protein-related	AT3G12530	0.0422128	2.04647
257451_at	TAZ zinc finger family protein / BTB/POZ domain-containing protein	AT1G05690	0.0170898	2.04623
254301_at	MATE efflux family protein	AT4G22790	0.0439207	2.04602
264922_s_at	U2 snRNP auxiliary factor large subunit, putative	AT1G60830 /// AT1G60900	0.0131017	2.04368
247836_at	ubiquitin family protein	AT5G57860	0.0230922	2.03919
250627_at	amidase family protein	AT5G07360	0.0234057	2.03576
253562_at	expressed protein	AT4G31130	0.0117886	2.03546
266259_at	expressed protein	AT2G27830	0.0170898	2.0349
260250_at	AIR synthase-related family protein	AT1G74260	0.0252044	2.03414
257756_at	aspartate/glutamate/uridylate kinase family protein	AT3G18680	0.0228421	2.03402
263831_at	ferritin, putative	AT2G40300	0.045518	2.03322
260258_at	60S ribosomal protein L35a (RPL35aC)	AT1G74270	0.0342895	2.03058
259862_at	myb family transcription factor	AT1G72650	0.0269137	2.02967
255788_at	auxin-responsive protein / indoleacetic acid-induced protein 13 (IAA13)	AT2G33310	0.0341307	2.02955
250604_at	glycosyl hydrolase family 79 N-terminal domain-containing protein	AT5G07830	0.045518	2.02901
255243_at	expressed protein	AT4G05590	0.0160713	2.02864
267082_at	calcium-dependent protein kinase, putative / CDPK, putative	AT2G41140	0.0141493	2.02815
261750_at	tRNA pseudouridine synthase family protein	AT1G76120	0.0252441	2.02563
251935_at	pfkB-type carbohydrate kinase family protein	AT3G54090	0.0383069	2.02384
260486_at	F-box family protein	AT1G51550	0.0184836	2.02368
245702_at	C2 domain-containing protein (sytC)	AT5G04220	0.0390528	2.02071
248933_at	guanylate-binding family protein	AT5G46070	0.0160713	2.02006
248442_at	DEAD-box protein abstrakt, putative	AT5G51280	0.0252743	2.01954
256092_at	high mobility group protein beta2 (HMGbeta2) / HMG protein beta2	AT1G20696	0.0105265	2.01935
259340_at	expressed protein	AT3G03870	0.023525	2.0164
250440_at	40S ribosomal protein S6 (RPS6B)	AT5G10360	0.0375774	2.01522
256466_at	plastid developmental protein DAG, putative	AT1G32580	0.0131017	2.01516
253396_at	RNA recognition motif (RRM)-containing protein	AT4G32720	0.0170898	2.01406
256253_at	60S acidic ribosomal protein P0 (RPP0C)	AT3G11250	0.0214998	2.01022
262964_at	spliceosome protein-related	AT1G54380	0.0419345	2.00835
254353_s_at	ubiquitin carboxyl-terminal hydrolase family protein	AT4G22290 /// AT4G22350	0.0349773	2.00613
246262_at	pentatricopeptide (PPR) repeat-containing protein	AT1G31790	0.0382814	2.00567
258531_at	importin alpha-1 subunit, putative (IMPA1)	AT3G06720	0.0143097	2.00567
245106_at	expressed protein	AT2G41650	0.024991	2.00522
260062_at	pentatricopeptide (PPR) repeat-containing protein	AT1G73710	0.0248405	2.00483
262618_at	NOL1/NOP2/sun family protein	AT1G06560	0.0128358	2.00338
254788_at	ATP-binding family protein	AT4G12790	0.0144663	-2.00446
255077_at	T-complex protein 11	AT4G09150	0.0477005	-2.00506
252066_at	protein kinase family protein	AT3G51550	0.0439207	-2.00674
250034_at	apyrase (APY2)	AT5G18280	0.0220913	-2.00725
251025_at	aspartyl protease family protein	AT5G02190	0.0311175	-2.02694
253926_at	RNA recognition motif (RRM)-containing protein	AT4G26650	0.0155315	-2.0341
262656_at	zinc finger (C3HC4-type RING finger) family protein	AT1G14200	0.0197259	-2.03846
263799_at	expressed protein	AT2G24550	0.042762	-2.03958
250767_at	zinc finger (NF-X1 type) family protein	AT5G05660	0.0137754	-2.04068
245269_at	expressed protein	AT4G14500	0.0199167	-2.04546
263774_at	dehydration-responsive family protein	AT2G40280	0.0160713	-2.05285
250743_at	phosphate translocator-related	AT5G05820	0.0216556	-2.05475
249283_at	amino acid transporter family protein	AT5G41800	0.0384781	-2.05658
263049_at	lipase class 3 family protein	AT2G05260	0.018883	-2.05778
262700_at	expressed protein	AT1G76020	0.0289575	-2.05791
254382_at	expressed protein	AT4G21890	0.0374571	-2.07739
253976_at	protein kinase, putative	AT4G26610	0.0105265	-2.08124
259393_at	glycosyl transferase family 20 protein / trehalose-phosphatase family protein	AT1G06410	0.0188623	-2.08797
259105_at	rubber elongation factor (REF) family protein	AT3G05500	0.033248	-2.09454
254303_at	expressed protein	AT4G22830	0.014982	-2.10152
258519_at	drought-responsive family protein	AT3G06760	0.0261718	-2.11487
263711_at	protein phosphatase 2C, putative / PP2C, putative	AT2G20630	0.0170898	-2.12179
255619_s_at	DC1 domain-containing protein	AT4G01350 /// AT5G59920	0.0301472	-2.12283
267602_at	expressed protein	AT2G32970	0.0302617	-2.12928
266108_at	proton-dependent oligopeptide transport (POT) family protein	AT2G37900	0.0230922	-2.1399
246593_at	expressed protein	AT5G14790	0.0327926	-2.14203
248573_at	endo-1,4-beta-glucanase KORRIGAN (KOR) / cellulase (OR16pep)	AT5G49720	0.0206038	-2.14509
250513_at	protein kinase, putative	AT5G09890	0.0160713	-2.15307
265283_at	exostosin family protein	AT2G20370	0.0369971	-2.15443
266166_at	glycosyltransferase family protein	AT2G28080	0.0359377	-2.15583
266715_at	RNA recognition motif (RRM)-containing protein	AT2G46780	0.0230087	-2.16495
258811_at	esterase/lipase/thioesterase family protein	AT3G03990	0.0390528	-2.16578
261428_at	isochorismate synthase, putative / isochorismate mutase, putative	AT1G18870	0.04526	-2.17149
257825_at	protein kinase family protein	AT3G26700	0.0170898	-2.1752
261336_at	ChaC-like family protein	AT1G44790	0.0376635	-2.1765
267429_at	NAD-dependent epimerase/dehydratase family protein	AT2G34850	0.0345936	-2.17848
260897_at	ER lumen protein retaining receptor (ERD2) / HDEL receptor	AT1G29330	0.0160713	-2.18202
262566_at	transcriptional factor B3 family protein / auxin-responsive factor AUX/IAA-relat	AT1G34310	0.0346788	-2.19154
259426_at	late embryogenesis abundant protein, putative / LEA protein, putative	AT1G01470	0.0197259	-2.20538
251267_at	zinc knuckle (CCHC-type) family protein	AT3G62330	0.0211444	-2.20666
250549_at	transferase family protein	AT5G07860	0.0386008	-2.23283
256064_at	expressed protein	AT1G07020	0.0160713	-2.24651
256229_at	mechanosensitive ion channel domain-containing protein / MS ion channel domain-c	AT1G58200	0.0261718	-2.26001
247996_at	expressed protein	AT5G56170	0.045518	-2.26057
263127_at	mechanosensitive ion channel domain-containing protein / MS ion channel domain-c	AT1G78610	0.0206038	-2.26888
252923_at	kinesin-related protein (MKRP2)	AT4G39050	0.0271459	-2.27736
255428_at	leucine-rich repeat transmembrane protein kinase, putative	AT4G03390	0.0154541	-2.29242
262825_at	prephenate dehydratase family protein	AT1G11790	0.0446397	-2.29683
264953_at	alcohol dehydrogenase (ADH)	AT1G77120	0.0257518	-2.31309
266366_at	proline-rich family protein	AT2G41420	0.0221841	-2.32143
250753_at	UDP-glucoronosyl/UDP-glucosyl transferase family protein	AT5G05860	0.0237593	-2.32539
262525_at	cytochrome P450, putative	AT1G17060	0.0426159	-2.32838
247029_at	AP2 domain-containing transcription factor, putative	AT5G67190	0.0259172	-2.33562
256745_at	UDP-glucose 6-dehydrogenase, putative	AT3G29360	0.0208977	-2.3479
264372_at	lactoylglutathione lyase, putative / glyoxalase I, putative	AT1G11840	0.0320493	-2.35384
251427_at	glycosyl hydrolase family 1 protein / beta-glucosidase, putative (YLS1)	AT3G60130	0.0291836	-2.3589
246432_at	gibberellin response modulator, putative / gibberellin-responsive modulator, put	AT5G17490	0.0425272	-2.36013
258850_at	cellulose synthase family protein (CslD3)	AT3G03050	0.0160713	-2.3724
262379_at	expressed protein	AT1G73020	0.0131017	-2.38933
260491_at	lipase class 3 family protein	AT1G51440	0.0291529	-2.3894
255132_at	inositol 1,3,4-trisphosphate 5/6-kinase family protein	AT4G08170	0.0206584	-2.39307
264389_at	early-responsive to dehydration protein-related / ERD protein-related	AT1G11960	0.0383488	-2.39347
265877_at	bZIP transcription factor family protein	AT2G42380	0.0462893	-2.41085
259272_at	band 7 family protein	AT3G01290	0.0206038	-2.42111
266732_at	EXS family protein / ERD1/XPR1/SYG1 family protein	AT2G03240	0.0293739	-2.42434
260985_at	NAD-dependent epimerase/dehydratase family protein	AT1G53500	0.0170898	-2.43075
252374_at	two-component responsive regulator / response regulator 5 (ARR5) / response reac	AT3G48100	0.0398431	-2.43765
259077_s_at	reversibly glycosylated polypeptide-1 (RGP1)	AT3G02230 /// AT5G15650	0.0479951	-2.44307
263689_at	ribonuclease 3 (RNS3)	AT1G26820	0.0373116	-2.4475
246555_at	glycosyl transferase family 8 protein	AT5G15470	0.0293739	-2.46657
261796_at	phototropic-responsive NPH3 family protein	AT1G30440	0.0144663	-2.47116
264052_at	cytochrome P450, putative	AT2G22330	0.0489506	-2.48738
246449_at	expressed protein	AT5G16810	0.0167309	-2.49243
252834_at	expressed protein	AT4G40070	0.0494737	-2.5529
267388_at	glycosyl hydrolase family 1 protein	AT2G44450	0.0424836	-2.58415
266461_at	glutathione S-transferase 6 (GST6)	AT2G47730	0.0367176	-2.59201
247464_at	calmodulin-binding family protein	AT5G62070	0.0322118	-2.62705
250545_at	serine/threonine protein kinase, putative	AT5G08160	0.0113576	-2.62888
263259_at	armadillo/beta-catenin repeat family protein / U-box domain-containing protein	AT1G10560	0.0382356	-2.66062
247210_at	annexin 2 (ANN2)	AT5G65020	0.0452218	-2.66621
246943_at	protein kinase family protein	AT5G25440	0.0286501	-2.68304
262307_at	DNAJ heat shock N-terminal domain-containing protein	AT1G71000	0.0207477	-2.68553
253919_at	expressed protein	AT4G27350	0.0444211	-2.69209
249264_s_at	disease resistance protein (TIR-NBS-LRR class), putative	AT5G41740 /// AT5G41750	0.0349452	-2.69514
251879_at	expressed protein	AT3G54200	0.0420267	-2.72597
251406_at	phagocytosis and cell motility protein ELMO1-related	AT3G60260	0.0341595	-2.73461
267051_at	expressed protein	AT2G38500	0.0233207	-2.74413
258394_at	expressed protein	AT3G15530	0.0388371	-2.74628
264512_at	expressed protein	AT1G09575	0.0158577	-2.7492
245244_at	IAA-amino acid hydrolase 6, putative (ILL6) / IAA-Ala hydrolase, putative	AT1G44350	0.0255538	-2.75709
256098_at	glucosamine/galactosamine-6-phosphate isomerase family protein	AT1G13700	0.0398769	-2.78925
267064_at	calmodulin-2/3/5 (CAM2) (CAL1)	AT2G41110	0.041503	-2.78971
247776_at	phosphoinositide-specific phospholipase C family protein	AT5G58700	0.0180382	-2.799
250663_at	prenylated rab acceptor (PRA1) family protein	AT5G07110	0.0128358	-2.80302
245060_at	GDP-mannose pyrophosphorylase (GMP1)	AT2G39770	0.0105265	-2.82059
257113_at	cytochrome P450 family protein	AT3G20130	0.0433744	-2.82778
252058_at	harpin-induced family protein / HIN1 family protein / harpin-responsive family p	AT3G52470	0.0272081	-2.8335
256672_at	ABC transporter family protein	AT3G52310	0.0183784	-2.84632
257062_at	zinc finger protein-related	AT3G18290	0.0473272	-2.8531
247427_at	expressed protein	AT5G62580 /// AT5G62850	0.031929	-2.87197
247132_at	armadillo/beta-catenin repeat family protein	AT5G66200	0.0195809	-2.88612
265722_at	chlorophyll A-B binding protein (LHCB4.3)	AT2G40100	0.0278876	-2.89394
249862_at	zinc finger (C3HC4-type RING finger) family protein	AT5G22920	0.0406778	-2.92926
256458_at	integral membrane protein, putative	AT1G75220	0.02684	-2.95811
262456_at	glucose transporter (STP1)	AT1G11260	0.0328482	-3.02713
260267_at	very-long-chain fatty acid condensing enzyme (CUT1)	AT1G68530	0.0418603	-3.0813
245141_at	dihydroflavonol 4-reductase family / dihydrokaempferol 4-reductase family	AT2G45400	0.0155315	-3.08207
258616_at	leucine-rich repeat transmembrane protein kinase, putative	AT3G02880	0.0168223	-3.14443
264990_at	expressed protein	AT1G27210	0.0336744	-3.15005
249469_at	UDP-glucose 6-dehydrogenase, putative	AT5G39320	0.045518	-3.1611
245323_at	cysteine protease inhibitor family protein / cystatin family protein	AT4G16500	0.0167351	-3.2119
267337_at	transferase family protein	AT2G39980	0.0203272	-3.2941
254389_s_at	MATE efflux family protein	AT4G21900 /// AT4G21910	0.045518	-3.29427
254784_at	MutT/nudix family protein	AT4G12720	0.0424836	-3.30534
259878_at	O-methyltransferase family 2 protein	AT1G76790	0.0380255	-3.34716
250662_at	sulfotransferase family protein	AT5G07010	0.0389565	-3.35343
255264_at	basic helix-loop-helix (bHLH) family protein	AT4G05170	0.0141833	-3.35636
262910_at	expressed protein	AT1G59710	0.0170898	-3.39329
247123_at	expressed protein	AT5G66050	0.0189449	-3.39386
261395_at	ovule development protein, putative	AT1G79700	0.0439207	-3.39463
248085_at	glycerophosphoryl diester phosphodiesterase family protein	AT5G55480	0.0320493	-3.44618
253061_at	TAZ zinc finger family protein / BTB/POZ domain-containing protein	AT4G37610	0.0255538	-3.46633
251494_at	serine/threonine protein kinase, putative	AT3G59350	0.0399609	-3.48084
250248_at	sugar transporter family protein	AT5G13740	0.0341307	-3.48864
261187_at	glycosyl hydrolase family 17 protein	AT1G32860	0.0230922	-3.53262
253372_at	pectinesterase family protein	AT4G33220	0.04583	-3.54977
251961_at	inorganic pyrophosphatase, putative (soluble) / pyrophosphate phospho-hydrolase,	AT3G53620	0.024991	-3.64897
256145_at	protease inhibitor/seed storage/lipid transfer protein (LTP) family protein	AT1G48750	0.0390528	-3.64959
266072_at	glycosyl transferase family 20 protein / trehalose-phosphatase family protein	AT2G18700	0.022263	-3.67344
253344_at	protease inhibitor/seed storage/lipid transfer protein (LTP) family protein	AT4G33550	0.0262636	-3.69458
260939_at	zinc finger (C3HC4-type RING finger) family protein	AT1G45180	0.0412274	-3.69588
266419_at	annexin 3 (ANN3)	AT2G38760	0.0170898	-3.7174
251105_at	expressed protein	AT5G01730	0.0330718	-3.76245
249167_at	expressed protein	AT5G42860	0.039896	-3.80047
266977_at	esterase/lipase/thioesterase family protein	AT2G39420	0.0383599	-3.80546
256529_at	protein kinase family protein	AT1G33260	0.0256573	-3.83985
253638_at	cinnamoyl-CoA reductase-related	AT4G30470	0.0463578	-3.87304
249932_at	expressed protein	AT5G22390	0.045518	-3.92546
267123_at	hydrolase, alpha/beta fold family protein	AT2G23560	0.0222061	-3.98991
246911_at	AP2 domain-containing transcription factor TINY (TINY)	AT5G25810	0.0356536	-3.99074
249979_s_at	inosine-uridine preferring nucleoside hydrolase family protein	AT5G18860 /// AT5G18890	0.0340471	-4.03027
246603_at	copper amine oxidase, putative	AT1G31690	0.0166991	-4.08108
263236_at	two-component responsive regulator / response regulator 4 (ARR4)	AT1G10470	0.0199167	-4.08842
256725_at	expressed protein	AT2G34070	0.0275943	-4.22769
258225_at	expressed protein	AT3G15630	0.0338165	-4.26466
266841_at	heat shock transcription factor family protein	AT2G26150	0.0185103	-4.26842
249971_at	extracellular dermal glycoprotein-related / EDGP-related	AT5G19110	0.0192074	-4.29585
260915_at	lipase class 3 family protein	AT1G02660	0.0308402	-4.3431
245078_at	AP2 domain-containing transcription factor, putative	AT2G23340	0.0414082	-4.34524
259232_at	fringe-related protein	AT3G11420	0.0170898	-4.53312
255825_at	expressed protein	AT2G40475	0.0169967	-4.55083
250589_at	myb family transcription factor (MYB76)	AT5G07700	0.0378136	-4.5928
262354_at	vacuolar ATP synthase subunit E, putative / V-ATPase E subunit, putative / vacuo	AT1G64200	0.0274547	-4.63034
253974_at	protein kinase family protein	AT4G26540	0.0217314	-4.67954
259859_at	protein phosphatase 2C-related / PP2C-related	AT1G68410	0.0305443	-4.77649
254041_at	integral membrane family protein	AT4G25830	0.048643	-4.8098
262682_at	family II extracellular lipase 3 (EXL3)	AT1G75900	0.0499599	-4.81095
267344_at	expressed protein	AT2G44230	0.0260604	-4.8196
252114_at	strictosidine synthase family protein	AT3G51450	0.0404452	-4.98053
250669_at	polygalacturonase inhibiting protein 2 (PGIP2)	AT5G06870	0.0386432	-5.15096
252363_at	GDSL-motif lipase/hydrolase family protein	AT3G48460	0.0382019	-5.39672
251646_at	expressed protein	AT3G57780	0.0483387	-5.42125
247406_at	two-component responsive regulator / response regulator 6 (ARR6)	AT5G62920	0.0292297	-5.43583
264100_at	lupeol synthase (LUP1) / 2,3-oxidosqualene-triterpenoid cyclase	AT1G78970	0.0409404	-5.47853
250233_at	calmodulin-binding family protein	AT5G13460	0.0457415	-5.5359
259793_at	AP2 domain-containing transcription factor, putative	AT1G64380	0.0332808	-5.59949
246880_s_at	glycosyl hydrolase family 1 protein	AT5G25980 /// AT5G26000	0.0376635	-5.91704
252866_at	expressed protein	AT4G39840	0.0295124	-5.9222
255962_at	expressed protein	AT1G22335	0.0440829	-6.37749
257051_at	squamosa promoter-binding protein-like 5 (SPL5)	AT3G15270	0.033248	-6.42455
245612_at	enoyl-CoA hydratase/isomerase family protein	AT4G14440	0.035338	-6.46809
255692_at	phospholipid/glycerol acyltransferase family protein	AT4G00400	0.0358452	-6.50646
249895_at	acyl CoA reductase, putative / male-sterility protein, putative	AT5G22500	0.0379399	-6.72958
245422_at	palmitoyl protein thioesterase family protein	AT4G17470	0.035338	-6.81336
251142_at	expressed protein	AT5G01015	0.0105265	-6.85427
266418_at	annexin 4 (ANN4)	AT2G38750	0.029777	-6.89247
258003_at	expansin, putative (EXP5)	AT3G29030	0.0367181	-7.06483
255795_at	calcium-binding RD20 protein (RD20)	AT2G33380	0.021583	-7.35013
253879_s_at	glycosyltransferase family protein	AT4G27560 /// AT4G27570	0.0170898	-8.0513
249970_at	extracellular dermal glycoprotein-related / EDGP-related	AT5G19100	0.0155315	-8.13843
249540_at	4-coumarate--CoA ligase family protein / 4-coumaroyl-CoA synthase family protein	AT5G38120	0.0168865	-8.51895
261772_at	expressed protein	AT1G76240	0.0160713	-8.61859
259431_at	plasma membrane intrinsic protein 1C (PIP1C) / aquaporin PIP1.3 (PIP1.3) / trans	AT1G01620	0.0395919	-8.70377
259592_at	lipid transfer protein-related	AT1G27950	0.0244033	-9.7899
259185_at	triose phosphate/phosphate translocator, putative	AT3G01550	0.0356949	-9.80307
261109_at	FAD-binding domain-containing protein / cytokinin oxidase family protein	AT1G75450	0.0439598	-9.91028
264436_at	glutathione S-transferase, putative (ERD9)	AT1G10370	0.0313988	-10.6138
259660_at	protease inhibitor/seed storage/lipid transfer protein (LTP) family protein	AT1G55260	0.0298235	-11.1878
261570_at	fatty acid elongase 3-ketoacyl-CoA synthase 1 (KCS1)	AT1G01120	0.0402896	-11.9928
259892_at	germin-like protein (GER1)	AT1G72610	0.0389737	-12.1338
254773_at	glycosyl transferase family 2 protein	AT4G13410	0.0175323	-12.1591
257793_at	expressed protein	AT3G26960	0.0327889	-12.2044
247037_at	rapid alkalinization factor (RALF) family protein	AT5G67070	0.0439789	-12.4656
247925_at	xyloglucan:xyloglucosyl transferase / xyloglucan endotransglycosylase / endo-xyl	AT5G57560	0.0349452	-12.5191
262637_at	2-oxoglutarate-dependent dioxygenase, putative	AT1G06640	0.0409631	-12.561
262661_s_at	nucleoside phosphatase family protein / GDA1/CD39 family protein	AT1G14230 /// AT1G14250	0.0297379	-12.7894
255690_at	cytochrome P450, putative	AT4G00360	0.0411817	-13.52
245465_at	glucosyltransferase-related	AT4G16590	0.0293999	-13.5508
267411_at	disease resistance family protein	AT2G34930	0.0438923	-16.6642
261150_at	S-adenosyl-L-methionine:jasmonic acid carboxyl methyltransferase (JMT)	AT1G19640	0.0230087	-16.9417
263942_at	beta-Ig-H3 domain-containing protein / fasciclin domain-containing protein	AT2G35860	0.0447924	-17.9086
258901_at	protein phosphatase 2C, putative / PP2C, putative	AT3G05640	0.0311175	-19.3615
247360_at	cytochrome P450, putative	AT5G63450	0.0170898	-19.5501
245757_at	phosphate-responsive protein, putative	AT1G35140	0.0292377	-33.514
254122_at	eceriferum protein (CER2)	AT4G24510	0.0330161	-35.4546
259664_at	arabinogalactan-protein (AGP21)	AT1G55330	0.0348297	-38.4931
